# Supplementary material for: 2-(4-Phenyl-1H-1,2,3-triazol-1-yl)-N-(p-tol­yl)acetamide
Source: Acta Crystallogr Sect E Struct Rep Online. 2008 Jul 31;64(Pt 8):o1612. doi: 10.1107/S1600536808023209 (PMC2962245; doi:10.1107/S1600536808023209)
Supplement: Supplementary file 1 [file e-64-o1612-sup1.cif]

##############################################################################
###                                                                        ###
###        Electronic paper (Acta Crystallographica Section E)             ###
###                                                                        ###
##############################################################################
#                                                                            #
# This CIF contains the data in a paper accepted for publication in Acta     #
# Crystallographica Section E. It conforms to the requirements of Notes      #
# for Authors for Section E, and has been peer reviewed under the auspices   #
# of the IUCr Commission on Journals.                                        #
#                                                                            #
# Full details of the Crystallographic Information File format               #
# are given in the paper "The Crystallographic Information File (CIF):       #
# a New Standard Archive File for Crystallography" by S. R. Hall, F. H.      #
# Allen and I. D. Brown [Acta Cryst. (1991), A47, 655-685].                  #
#                                                                            #
# The current version of the core CIF dictionary is obtainable from          #
# ftp://ftp.iucr.org/pub/cif_core.dic. The current version number is 2.4.    #
#                                                                            #
# Software is freely available for graphical display of the structure(s) in  #
# this CIF.  For information consult the CIF home page http://www.iucr.org/  #
# cif/home.html                                                              #
#                                                                            #
# This file may be used for bona fide research purposes within the           #
# scientific community so long as proper attribution is given to the journal # 
# article from which it was obtained.                                        #
#                                                                            #
##############################################################################
                                             
data_global
_audit_creation_method     'form.cif (version 2.0)'
_journal_data_validation_number     ?
_journal_date_recd_electronic     2008-07-14
_journal_date_accepted     2008-07-23
_journal_name_full     'Acta Crystallographica, Section E'
_journal_year     2008
_journal_volume     64
_journal_issue      8
_journal_page_first     o1612
_journal_page_last     o1612
_journal_paper_category     QO
_journal_coeditor_code     CV2432
_publ_contact_author_name     'Professor Xiao-Ru Zhang'
_publ_contact_author_address
;
College of Chemistry and Molecular Engineering
Qingdao University of Science and Technology
266042 Qingdao
Shandong
People's Republic of China
;
_publ_contact_author_email     qustchemistry@126.com
_publ_contact_author_fax     '+86 532 84022750'
_publ_contact_author_phone     '+86 532 84022750'
_publ_section_title
;
2-(4-Phenyl-1<i>H</i>-1,2,3-triazol-1-yl)-<i>N</i>-(<i>p</i>-tolyl)acetamide
;
loop_
    _publ_author_name
    _publ_author_address
    'Qing-Zhu Chu'
;
College of Chemistry and Molecular Engineering
Qingdao University of Science and Technology
266042 Qingdao
Shandong
People's Republic of China
;
    'Bao-Ping Qi'
;
College of Chemistry and Molecular Engineering
Qingdao University of Science and Technology
266042 Qingdao
Shandong
People's Republic of China
;
    'Xiao-Ru Zhang'
;
College of Chemistry and Molecular Engineering
Qingdao University of Science and Technology
266042 Qingdao
Shandong
People's Republic of China
;
data_I
_audit_creation_method     SHELXL97
_chemical_name_systematic
;
2-(4-Phenyl-1<i>H</i>-1,2,3-triazol-1-yl)-<i>N</i>-(<i>p</i>-tolyl)acetamide
;
_chemical_name_common     ?
_chemical_formula_moiety     'C17 H16 N4 O'
_chemical_formula_sum     'C17 H16 N4 O'
_chemical_formula_iupac     'C17 H16 N4 O'
_chemical_formula_weight     292.34
_chemical_melting_point     ?
_symmetry_cell_setting     monoclinic
_symmetry_space_group_name_H-M     'P 21/c'
loop_
    _symmetry_equiv_pos_as_xyz
    'x, y, z'
    '-x, y+1/2, -z+1/2'
    '-x, -y, -z'
    'x, -y-1/2, z-1/2'
_cell_length_a     5.5923(7)
_cell_length_b     30.438(4)
_cell_length_c     9.6112(10)
_cell_angle_alpha     90.00
_cell_angle_beta     115.595(6)
_cell_angle_gamma     90.00
_cell_volume     1475.5(3)
_cell_formula_units_Z     4
_cell_measurement_reflns_used     1236
_cell_measurement_theta_min     2.44
_cell_measurement_theta_max     21.94
_cell_measurement_temperature     293(2)
_exptl_crystal_description     plate
_exptl_crystal_colour     colourless
_exptl_crystal_size_max     0.39
_exptl_crystal_size_mid     0.26
_exptl_crystal_size_min     0.04
_exptl_crystal_density_diffrn     1.316
_exptl_crystal_density_meas     ?
_exptl_crystal_density_method     'not measured'
_exptl_crystal_F_000     616
_exptl_absorpt_coefficient_mu     0.086
_exptl_absorpt_correction_type     multi-scan
_exptl_absorpt_process_details     '(SADABS; Sheldrick, 1996)'
_exptl_absorpt_correction_T_min     0.9673
_exptl_absorpt_correction_T_max     0.9966
_exptl_special_details
;
;
_diffrn_ambient_temperature     293(2)
_diffrn_radiation_type     MoK\a
_diffrn_radiation_wavelength     0.71073
_diffrn_radiation_source     'fine-focus sealed tube'
_diffrn_radiation_monochromator     graphite
_diffrn_measurement_device_type     'Siemens SMART 1000 CCD area-detector'
_diffrn_measurement_method     \w
_diffrn_detector_area_resol_mean     8.33
_diffrn_reflns_number     8229
_diffrn_reflns_av_R_equivalents     0.0385
_diffrn_reflns_av_sigmaI/netI     0.0495
_diffrn_reflns_theta_min     2.44
_diffrn_reflns_theta_max     26.05
_diffrn_reflns_theta_full     26.05
_diffrn_measured_fraction_theta_max     0.999
_diffrn_measured_fraction_theta_full     0.999
_diffrn_reflns_limit_h_min     -6
_diffrn_reflns_limit_h_max     6
_diffrn_reflns_limit_k_min     -37
_diffrn_reflns_limit_k_max     33
_diffrn_reflns_limit_l_min     -9
_diffrn_reflns_limit_l_max     11
_diffrn_standards_number     0
_diffrn_standards_interval_count     ?
_diffrn_standards_interval_time     ?
_diffrn_standards_decay_%     ?
_refine_special_details
;
Refinement of <i>F</i>^2^ against ALL reflections. The weighted <i>R</i>-factor
<i>wR</i> and goodness of fit <i>S</i> are based on <i>F</i>^2^, conventional
<i>R</i>-factors <i>R</i> are based on <i>F</i>, with <i>F</i> set to zero for
negative <i>F</i>^2^. The threshold expression of <i>F</i>^2^ >
\s(<i>F</i>^2^) is used only for calculating <i>R</i>-factors(gt) <i>etc</i>.
and is not relevant to the choice of reflections for refinement.
<i>R</i>-factors based on <i>F</i>^2^ are statistically about twice as large
as those based on <i>F</i>, and <i>R</i>- factors based on ALL data will be
even larger.
;
_reflns_number_total     2896
_reflns_number_gt     1970
_reflns_threshold_expression     I>2\s(I)
_refine_ls_structure_factor_coef     Fsqd
_refine_ls_matrix_type     full
_refine_ls_R_factor_all     0.0882
_refine_ls_R_factor_gt     0.0558
_refine_ls_wR_factor_gt     0.1203
_refine_ls_wR_factor_ref     0.1364
_refine_ls_goodness_of_fit_ref     1.005
_refine_ls_restrained_S_all     1.005
_refine_ls_number_reflns     2896
_refine_ls_number_parameters     199
_refine_ls_number_restraints     0
_refine_ls_hydrogen_treatment     constr
_refine_ls_weighting_scheme     calc
_refine_ls_weighting_details
       'calc w = 1/[\s^2^(Fo^2^)+(0.0529P)^2^+0.5144P] where P=(Fo^2^+2Fc^2^)/3'
_atom_sites_solution_hydrogens     geom
_atom_sites_solution_primary     direct
_atom_sites_solution_secondary     difmap
_refine_ls_shift/su_max     0.000
_refine_ls_shift/su_mean     0.000
_refine_diff_density_max     0.304
_refine_diff_density_min     -0.165
_refine_ls_extinction_method     none
_refine_ls_extinction_coef     ?
loop_
    _atom_type_symbol
    _atom_type_description
    _atom_type_scat_dispersion_real
    _atom_type_scat_dispersion_imag
    _atom_type_scat_source
    'C' 'C' 0.0033 0.0016
                         'International Tables Vol C Tables 4.2.6.8 and 6.1.1.4'
    'H' 'H' 0.0000 0.0000
                         'International Tables Vol C Tables 4.2.6.8 and 6.1.1.4'
    'N' 'N' 0.0061 0.0033
                         'International Tables Vol C Tables 4.2.6.8 and 6.1.1.4'
    'O' 'O' 0.0106 0.0060
                         'International Tables Vol C Tables 4.2.6.8 and 6.1.1.4'
_computing_data_collection     'SMART (Siemens, 1996)'
_computing_cell_refinement     'SAINT (Siemens, 1996)'
_computing_data_reduction     'SAINT (Siemens, 1996)'
_computing_structure_solution     'SHELXS97 (Sheldrick, 2008)'
_computing_structure_refinement     'SHELXL97 (Sheldrick, 2008)'
_computing_molecular_graphics     'SHELXTL (Sheldrick, 2008)'
_computing_publication_material
;
SHELXTL (Sheldrick, 2008), PARST (Nardelli, 1995) and PLATON
(Spek, 2003)
;
loop_
    _atom_site_type_symbol
    _atom_site_label
    _atom_site_fract_x
    _atom_site_fract_y
    _atom_site_fract_z
    _atom_site_U_iso_or_equiv
    _atom_site_adp_type
    _atom_site_calc_flag
    _atom_site_refinement_flags
    _atom_site_occupancy
    _atom_site_disorder_assembly
    _atom_site_disorder_group
    N N4 0.5557(4) 0.72043(6) 0.6455(2) 0.0390(5) Uani d . 1 . .
    H H4A 0.6141 0.7249 0.7431 0.047 Uiso calc R 1 . .
    N N3 0.9051(4) 0.81474(6) 0.5865(2) 0.0386(5) Uani d . 1 . .
    O O1 0.5915(4) 0.74454(5) 0.43200(19) 0.0558(5) Uani d . 1 . .
    C C7 0.9236(4) 0.87351(7) 0.4663(3) 0.0372(5) Uani d . 1 . .
    N N1 1.1547(4) 0.85049(7) 0.5105(2) 0.0481(5) Uani d . 1 . .
    N N2 1.1417(4) 0.81467(7) 0.5828(2) 0.0495(6) Uani d . 1 . .
    C C11 0.3715(4) 0.68575(7) 0.5825(2) 0.0348(5) Uani d . 1 . .
    C C8 0.7636(5) 0.85028(7) 0.5150(3) 0.0385(6) Uani d . 1 . .
    H H8A 0.5935 0.8576 0.5014 0.046 Uiso calc R 1 . .
    C C16 0.3509(5) 0.66145(7) 0.4563(3) 0.0383(6) Uani d . 1 . .
    H H16A 0.4596 0.6679 0.4081 0.046 Uiso calc R 1 . .
    C C12 0.2094(5) 0.67507(8) 0.6535(3) 0.0412(6) Uani d . 1 . .
    H H12A 0.2224 0.6909 0.7393 0.049 Uiso calc R 1 . .
    C C10 0.6489(5) 0.74713(7) 0.5694(3) 0.0373(6) Uani d . 1 . .
    C C15 0.1688(5) 0.62767(7) 0.4016(3) 0.0422(6) Uani d . 1 . .
    H H15A 0.1568 0.6117 0.3164 0.051 Uiso calc R 1 . .
    C C6 0.8802(5) 0.91601(8) 0.3866(3) 0.0409(6) Uani d . 1 . .
    C C14 0.0036(5) 0.61689(8) 0.4702(3) 0.0445(6) Uani d . 1 . .
    C C13 0.0295(5) 0.64126(8) 0.5975(3) 0.0465(6) Uani d . 1 . .
    H H13A -0.0775 0.6346 0.6465 0.056 Uiso calc R 1 . .
    C C9 0.8423(5) 0.78126(8) 0.6729(3) 0.0474(6) Uani d . 1 . .
    H H9A 0.7666 0.7952 0.7355 0.057 Uiso calc R 1 . .
    H H9B 1.0047 0.7667 0.7420 0.057 Uiso calc R 1 . .
    C C5 0.6276(5) 0.92969(9) 0.2884(3) 0.0533(7) Uani d . 1 . .
    H H5A 0.4834 0.9117 0.2715 0.064 Uiso calc R 1 . .
    C C1 1.0916(6) 0.94323(9) 0.4090(3) 0.0557(7) Uani d . 1 . .
    H H1B 1.2632 0.9345 0.4743 0.067 Uiso calc R 1 . .
    C C4 0.5868(6) 0.96997(10) 0.2147(4) 0.0668(8) Uani d . 1 . .
    H H4B 0.4158 0.9788 0.1487 0.080 Uiso calc R 1 . .
    C C3 0.7971(7) 0.99692(10) 0.2385(4) 0.0690(9) Uani d . 1 . .
    H H3A 0.7693 1.0241 0.1900 0.083 Uiso calc R 1 . .
    C C2 1.0483(7) 0.98348(9) 0.3341(4) 0.0694(9) Uani d . 1 . .
    H H2B 1.1918 1.0015 0.3492 0.083 Uiso calc R 1 . .
    C C17 -0.1951(6) 0.58006(9) 0.4079(4) 0.0701(9) Uani d . 1 . .
    H H17A -0.1834 0.5672 0.3198 0.105 Uiso calc R 1 . .
    H H17B -0.3706 0.5914 0.3780 0.105 Uiso calc R 1 . .
    H H17C -0.1578 0.5581 0.4862 0.105 Uiso calc R 1 . .
loop_
    _atom_site_aniso_label
    _atom_site_aniso_U_11
    _atom_site_aniso_U_22
    _atom_site_aniso_U_33
    _atom_site_aniso_U_12
    _atom_site_aniso_U_13
    _atom_site_aniso_U_23
    N4 0.0487(12) 0.0423(11) 0.0276(10) -0.0047(9) 0.0180(9) -0.0002(9)
    N3 0.0409(12) 0.0390(11) 0.0379(11) -0.0043(9) 0.0190(9) 0.0001(9)
    O1 0.0874(14) 0.0507(11) 0.0314(10) -0.0180(10) 0.0277(10) -0.0014(8)
    C7 0.0375(13) 0.0394(13) 0.0394(13) -0.0022(10) 0.0210(11) -0.0007(10)
    N1 0.0435(13) 0.0523(13) 0.0560(14) 0.0042(10) 0.0285(11) 0.0084(11)
    N2 0.0462(13) 0.0533(13) 0.0556(14) 0.0078(10) 0.0283(11) 0.0093(11)
    C11 0.0370(13) 0.0343(12) 0.0314(12) 0.0033(10) 0.0131(10) 0.0036(10)
    C8 0.0334(13) 0.0410(13) 0.0440(14) -0.0011(11) 0.0194(11) -0.0024(11)
    C16 0.0424(14) 0.0383(13) 0.0363(13) 0.0012(11) 0.0191(11) 0.0034(10)
    C12 0.0489(15) 0.0392(13) 0.0403(14) 0.0035(11) 0.0238(12) 0.0031(11)
    C10 0.0469(14) 0.0344(13) 0.0319(13) 0.0023(10) 0.0184(11) 0.0016(10)
    C15 0.0456(15) 0.0372(13) 0.0407(14) 0.0042(11) 0.0157(12) -0.0029(11)
    C6 0.0460(14) 0.0402(13) 0.0451(14) -0.0018(11) 0.0279(12) -0.0018(11)
    C14 0.0394(14) 0.0376(13) 0.0536(16) 0.0006(11) 0.0175(12) 0.0011(12)
    C13 0.0439(15) 0.0489(15) 0.0532(16) 0.0009(12) 0.0270(13) 0.0072(13)
    C9 0.0616(17) 0.0450(15) 0.0367(14) -0.0083(12) 0.0221(13) 0.0006(12)
    C5 0.0494(16) 0.0478(16) 0.0624(18) 0.0007(12) 0.0239(14) 0.0063(13)
    C1 0.0520(17) 0.0538(17) 0.0674(19) -0.0052(13) 0.0315(15) 0.0039(14)
    C4 0.069(2) 0.0564(18) 0.073(2) 0.0146(16) 0.0296(18) 0.0155(16)
    C3 0.096(3) 0.0428(16) 0.085(2) 0.0112(17) 0.056(2) 0.0156(16)
    C2 0.078(2) 0.0487(17) 0.097(2) -0.0096(16) 0.052(2) 0.0070(17)
    C17 0.065(2) 0.0576(18) 0.095(2) -0.0155(15) 0.0414(19) -0.0156(17)
_geom_special_details
;
All e.s.d.'s (except the e.s.d. in the dihedral angle between two l.s. planes)
are estimated using the full covariance matrix. The cell e.s.d.'s are taken
into account individually in the estimation of e.s.d.'s in distances, angles
and torsion angles; correlations between e.s.d.'s in cell parameters are only
used when they are defined by crystal symmetry. An approximate (isotropic)
treatment of cell e.s.d.'s is used for estimating e.s.d.'s involving l.s.
planes.
;
loop_
    _geom_bond_atom_site_label_1
    _geom_bond_atom_site_label_2
    _geom_bond_site_symmetry_2
    _geom_bond_distance
    _geom_bond_publ_flag
    N4 C10 . 1.341(3) ?
    N4 C11 . 1.415(3) ?
    N4 H4A . 0.8600 ?
    N3 N2 . 1.339(3) ?
    N3 C8 . 1.341(3) ?
    N3 C9 . 1.450(3) ?
    O1 C10 . 1.219(3) ?
    C7 N1 . 1.367(3) ?
    C7 C8 . 1.372(3) ?
    C7 C6 . 1.469(3) ?
    N1 N2 . 1.312(3) ?
    C11 C16 . 1.383(3) ?
    C11 C12 . 1.388(3) ?
    C8 H8A . 0.9300 ?
    C16 C15 . 1.381(3) ?
    C16 H16A . 0.9300 ?
    C12 C13 . 1.376(3) ?
    C12 H12A . 0.9300 ?
    C10 C9 . 1.520(3) ?
    C15 C14 . 1.386(3) ?
    C15 H15A . 0.9300 ?
    C6 C5 . 1.381(3) ?
    C6 C1 . 1.382(3) ?
    C14 C13 . 1.384(3) ?
    C14 C17 . 1.508(3) ?
    C13 H13A . 0.9300 ?
    C9 H9A . 0.9700 ?
    C9 H9B . 0.9700 ?
    C5 C4 . 1.385(4) ?
    C5 H5A . 0.9300 ?
    C1 C2 . 1.388(4) ?
    C1 H1B . 0.9300 ?
    C4 C3 . 1.370(4) ?
    C4 H4B . 0.9300 ?
    C3 C2 . 1.368(4) ?
    C3 H3A . 0.9300 ?
    C2 H2B . 0.9300 ?
    C17 H17A . 0.9600 ?
    C17 H17B . 0.9600 ?
    C17 H17C . 0.9600 ?
loop_
    _geom_angle_atom_site_label_1
    _geom_angle_atom_site_label_2
    _geom_angle_atom_site_label_3
    _geom_angle_site_symmetry_1
    _geom_angle_site_symmetry_3
    _geom_angle
    _geom_angle_publ_flag
    C10 N4 C11 . . 126.96(19) ?
    C10 N4 H4A . . 116.5 ?
    C11 N4 H4A . . 116.5 ?
    N2 N3 C8 . . 111.02(18) ?
    N2 N3 C9 . . 120.0(2) ?
    C8 N3 C9 . . 128.7(2) ?
    N1 C7 C8 . . 107.4(2) ?
    N1 C7 C6 . . 122.3(2) ?
    C8 C7 C6 . . 130.3(2) ?
    N2 N1 C7 . . 109.24(18) ?
    N1 N2 N3 . . 107.11(19) ?
    C16 C11 C12 . . 118.8(2) ?
    C16 C11 N4 . . 123.0(2) ?
    C12 C11 N4 . . 118.3(2) ?
    N3 C8 C7 . . 105.3(2) ?
    N3 C8 H8A . . 127.4 ?
    C7 C8 H8A . . 127.4 ?
    C15 C16 C11 . . 120.0(2) ?
    C15 C16 H16A . . 120.0 ?
    C11 C16 H16A . . 120.0 ?
    C13 C12 C11 . . 120.3(2) ?
    C13 C12 H12A . . 119.8 ?
    C11 C12 H12A . . 119.8 ?
    O1 C10 N4 . . 124.7(2) ?
    O1 C10 C9 . . 122.2(2) ?
    N4 C10 C9 . . 113.05(19) ?
    C16 C15 C14 . . 121.9(2) ?
    C16 C15 H15A . . 119.0 ?
    C14 C15 H15A . . 119.0 ?
    C5 C6 C1 . . 118.6(2) ?
    C5 C6 C7 . . 120.8(2) ?
    C1 C6 C7 . . 120.6(2) ?
    C13 C14 C15 . . 117.2(2) ?
    C13 C14 C17 . . 121.8(2) ?
    C15 C14 C17 . . 121.0(2) ?
    C12 C13 C14 . . 121.8(2) ?
    C12 C13 H13A . . 119.1 ?
    C14 C13 H13A . . 119.1 ?
    N3 C9 C10 . . 112.66(19) ?
    N3 C9 H9A . . 109.1 ?
    C10 C9 H9A . . 109.1 ?
    N3 C9 H9B . . 109.1 ?
    C10 C9 H9B . . 109.1 ?
    H9A C9 H9B . . 107.8 ?
    C6 C5 C4 . . 120.7(3) ?
    C6 C5 H5A . . 119.7 ?
    C4 C5 H5A . . 119.7 ?
    C6 C1 C2 . . 120.2(3) ?
    C6 C1 H1B . . 119.9 ?
    C2 C1 H1B . . 119.9 ?
    C3 C4 C5 . . 120.3(3) ?
    C3 C4 H4B . . 119.8 ?
    C5 C4 H4B . . 119.8 ?
    C2 C3 C4 . . 119.5(3) ?
    C2 C3 H3A . . 120.3 ?
    C4 C3 H3A . . 120.3 ?
    C3 C2 C1 . . 120.7(3) ?
    C3 C2 H2B . . 119.6 ?
    C1 C2 H2B . . 119.6 ?
    C14 C17 H17A . . 109.5 ?
    C14 C17 H17B . . 109.5 ?
    H17A C17 H17B . . 109.5 ?
    C14 C17 H17C . . 109.5 ?
    H17A C17 H17C . . 109.5 ?
    H17B C17 H17C . . 109.5 ?
loop_
    _geom_torsion_atom_site_label_1
    _geom_torsion_atom_site_label_2
    _geom_torsion_atom_site_label_3
    _geom_torsion_atom_site_label_4
    _geom_torsion_site_symmetry_1
    _geom_torsion_site_symmetry_2
    _geom_torsion_site_symmetry_3
    _geom_torsion_site_symmetry_4
    _geom_torsion
    _geom_torsion_publ_flag
    C8 C7 N1 N2 . . . . 0.1(3) ?
    C6 C7 N1 N2 . . . . 178.1(2) ?
    C7 N1 N2 N3 . . . . -0.5(3) ?
    C8 N3 N2 N1 . . . . 0.7(3) ?
    C9 N3 N2 N1 . . . . -173.9(2) ?
    C10 N4 C11 C16 . . . . 30.6(3) ?
    C10 N4 C11 C12 . . . . -151.1(2) ?
    N2 N3 C8 C7 . . . . -0.7(3) ?
    C9 N3 C8 C7 . . . . 173.4(2) ?
    N1 C7 C8 N3 . . . . 0.3(3) ?
    C6 C7 C8 N3 . . . . -177.4(2) ?
    C12 C11 C16 C15 . . . . 0.9(3) ?
    N4 C11 C16 C15 . . . . 179.2(2) ?
    C16 C11 C12 C13 . . . . -0.8(3) ?
    N4 C11 C12 C13 . . . . -179.2(2) ?
    C11 N4 C10 O1 . . . . -1.9(4) ?
    C11 N4 C10 C9 . . . . 179.3(2) ?
    C11 C16 C15 C14 . . . . -0.2(4) ?
    N1 C7 C6 C5 . . . . 152.5(2) ?
    C8 C7 C6 C5 . . . . -30.1(4) ?
    N1 C7 C6 C1 . . . . -27.7(3) ?
    C8 C7 C6 C1 . . . . 149.7(3) ?
    C16 C15 C14 C13 . . . . -0.5(4) ?
    C16 C15 C14 C17 . . . . 179.6(2) ?
    C11 C12 C13 C14 . . . . 0.0(4) ?
    C15 C14 C13 C12 . . . . 0.6(4) ?
    C17 C14 C13 C12 . . . . -179.5(2) ?
    N2 N3 C9 C10 . . . . -106.1(2) ?
    C8 N3 C9 C10 . . . . 80.4(3) ?
    O1 C10 C9 N3 . . . . 11.7(3) ?
    N4 C10 C9 N3 . . . . -169.56(19) ?
    C1 C6 C5 C4 . . . . -0.5(4) ?
    C7 C6 C5 C4 . . . . 179.3(2) ?
    C5 C6 C1 C2 . . . . 0.3(4) ?
    C7 C6 C1 C2 . . . . -179.5(2) ?
    C6 C5 C4 C3 . . . . -0.1(4) ?
    C5 C4 C3 C2 . . . . 0.9(5) ?
    C4 C3 C2 C1 . . . . -1.0(5) ?
    C6 C1 C2 C3 . . . . 0.5(4) ?
loop_
    _geom_hbond_atom_site_label_D
    _geom_hbond_atom_site_label_H
    _geom_hbond_atom_site_label_A
    _geom_hbond_site_symmetry_D
    _geom_hbond_site_symmetry_H
    _geom_hbond_site_symmetry_A
    _geom_hbond_distance_DH
    _geom_hbond_distance_HA
    _geom_hbond_distance_DA
    _geom_hbond_angle_DHA
    _geom_hbond_publ_flag
    N4 H4A O1 . . 4_576 0.86 2.092 2.878(3) 151.61 yes
