# Supplementary material for: 2-(4-Phenyl-1H-1,2,3-triazol-1-yl)-N-(p-tol­yl)acetamide
Source: Acta Crystallogr Sect E Struct Rep Online. 2008 Jul 31;64(Pt 8):o1612. doi: 10.1107/S1600536808023209 (PMC2962245; doi:10.1107/S1600536808023209)
Supplement: Supplementary file 2 [file e-64-o1612-Isup2.hkl]

# 
# h,k,l, Fc-squared, Fo-squared, sigma(Fo-squared) and status flag 
# 
data_I
_shelx_title ' q453m in P21/c' 
_shelx_refln_list_code          4 
_shelx_F_calc_maximum      121.30 
_exptl_crystal_F_000       616.00 
_reflns_d_resolution_high  0.8093 
 
loop_ 
 _symmetry_equiv_pos_as_xyz 
 'x, y, z' 
 '-x, y+1/2, -z+1/2' 
 '-x, -y, -z' 
 'x, -y-1/2, z-1/2' 
 
_cell_length_a     5.5923 
_cell_length_b    30.4380 
_cell_length_c     9.6112 
_cell_angle_alpha  90.000 
_cell_angle_beta  115.595 
_cell_angle_gamma  90.000 
 
_shelx_F_squared_multiplier     1.000 
 
loop_ 
 _refln_index_h 
 _refln_index_k 
 _refln_index_l 
 _refln_F_squared_calc 
 _refln_F_squared_meas 
 _refln_F_squared_sigma 
 _refln_observed_status 
   1   0   0     6048.32     5810.79    104.96 o 
   2   0   0       18.24       18.71      5.67 o 
   3   0   0      325.00      284.01     17.25 o 
   4   0   0      824.41      839.36     34.93 o 
   5   0   0      132.18      135.78     18.90 o 
   6   0   0        2.81        6.89      7.37 o 
   1   1   0      408.51      322.90      6.12 o 
   2   1   0      854.90      750.96     13.41 o 
   3   1   0      414.25      423.55     15.03 o 
   4   1   0        0.17        5.83      5.04 o 
   5   1   0      113.92      111.20     12.55 o 
   6   1   0       11.50       20.13      6.23 o 
   1   2   0     2211.26     2293.02     20.22 o 
   2   2   0        0.48       -0.01      1.96 o 
   3   2   0        8.19       26.62     10.36 o 
   4   2   0      113.82      112.32     11.15 o 
   5   2   0        2.99        9.93      5.34 o 
   6   2   0        6.17       23.57     18.36 o 
   1   3   0      112.28       93.15      3.87 o 
   2   3   0      127.33      116.46      5.57 o 
   3   3   0      245.47      230.26      8.91 o 
   4   3   0        2.96        0.45      4.85 o 
   5   3   0        0.82       -2.09      8.39 o 
   6   3   0        3.75        8.47      4.71 o 
   0   4   0      637.27      659.13      9.27 o 
   1   4   0     9994.18    10166.85     58.48 o 
   2   4   0      102.84      109.32      5.56 o 
   3   4   0       21.54       15.75      4.54 o 
   4   4   0       38.08       52.29      8.46 o 
   5   4   0        1.65        1.61      5.78 o 
   6   4   0       10.32       32.26      6.85 o 
   1   5   0    10962.06    11010.70     63.29 o 
   2   5   0     1432.18     1533.83     20.19 o 
   3   5   0      462.73      401.73     13.99 o 
   4   5   0      461.90      414.90     23.71 o 
   5   5   0      298.98      267.54     18.83 o 
   6   5   0       11.09        9.03      5.27 o 
   0   6   0     1752.82     1746.54     19.97 o 
   1   6   0     2923.05     3098.84     23.56 o 
   2   6   0      557.19      532.45      9.70 o 
   3   6   0       65.08       65.05      6.18 o 
   4   6   0       24.28       15.42      4.66 o 
   5   6   0        7.30       15.51      4.86 o 
   6   6   0        0.00        1.23      5.19 o 
   1   7   0     5935.08     6257.45     66.17 o 
   2   7   0      161.25      148.64      5.38 o 
   3   7   0      363.20      334.16      9.59 o 
   4   7   0        0.42        1.10      2.64 o 
   5   7   0       59.61       60.53      7.44 o 
   6   7   0       10.70       19.87      6.20 o 
   0   8   0      314.94      323.85      8.48 o 
   1   8   0       53.86       62.95      3.65 o 
   2   8   0      606.00      650.40     11.10 o 
   3   8   0      245.33      199.09      7.44 o 
   4   8   0      303.54      294.03     10.31 o 
   5   8   0       49.96       60.81     12.81 o 
   6   8   0       13.05       34.72      7.51 o 
   1   9   0        1.56       -1.45      1.52 o 
   2   9   0     3108.20     3129.09     28.19 o 
   3   9   0        1.91        1.28      2.37 o 
   4   9   0        9.83       15.63      3.82 o 
   5   9   0        8.73       11.96      5.75 o 
   6   9   0        4.95       -0.33      4.86 o 
   0  10   0      997.29     1004.11     16.95 o 
   1  10   0      895.78      904.17     12.06 o 
   2  10   0        0.13        2.47      2.10 o 
   3  10   0      158.44      149.37      7.08 o 
   4  10   0        5.25        5.32      3.59 o 
   5  10   0        4.63       16.53      5.18 o 
   6  10   0        0.20       -0.87      5.28 o 
   1  11   0      196.88      213.74      5.97 o 
   2  11   0      285.66      302.03     11.57 o 
   3  11   0       15.32       19.60      3.54 o 
   4  11   0        4.34        2.24      4.97 o 
   5  11   0        4.81        7.87      4.33 o 
   0  12   0     2020.87     1965.00     27.02 o 
   1  12   0      987.36     1165.00     14.64 o 
   2  12   0     1031.84     1096.34     30.12 o 
   3  12   0        0.78        0.11      2.80 o 
   4  12   0       94.14      101.62      7.49 o 
   5  12   0        3.38       11.07      4.94 o 
   1  13   0       15.17       19.46      3.05 o 
   2  13   0        1.39        0.73      2.28 o 
   3  13   0       46.89       44.06      5.53 o 
   4  13   0       11.78       11.85      3.51 o 
   5  13   0        4.37        5.67      5.16 o 
   0  14   0      171.43      176.41      8.09 o 
   1  14   0      545.92      559.15     10.55 o 
   2  14   0      135.81      152.93      6.45 o 
   3  14   0      238.08      220.70     10.82 o 
   4  14   0       50.67       69.35     14.29 o 
   5  14   0        2.22        3.46      4.11 o 
   1  15   0     1035.19     1155.24     15.94 o 
   2  15   0      126.33      139.88      6.58 o 
   3  15   0      131.54      144.63      7.87 o 
   4  15   0      330.89      301.85     13.57 o 
   5  15   0        1.77        6.25      4.17 o 
   0  16   0     1732.18     1729.76     28.16 o 
   1  16   0      746.93      753.34     13.02 o 
   2  16   0       19.40       20.02      3.42 o 
   3  16   0       76.56       93.48      6.77 o 
   4  16   0      109.02      107.13      9.82 o 
   5  16   0        1.08        9.77      4.51 o 
   1  17   0      118.89      142.51      6.46 o 
   2  17   0      131.35      134.10      7.06 o 
   3  17   0       41.62       52.35      5.90 o 
   4  17   0      109.19      105.75     10.59 o 
   5  17   0       11.02       21.57      5.37 o 
   0  18   0      573.58      621.20     17.05 o 
   1  18   0        1.32        2.27      2.17 o 
   2  18   0        2.32        2.53      2.35 o 
   3  18   0        8.39       19.31      3.89 o 
   4  18   0       71.96       71.36      8.36 o 
   5  18   0        0.00        0.69      4.24 o 
   1  19   0      128.26      136.71      6.69 o 
   2  19   0       31.25       35.50      4.40 o 
   3  19   0       25.03       24.11      4.30 o 
   4  19   0        1.67        4.86      3.65 o 
   5  19   0        1.55        6.61      4.50 o 
   0  20   0      383.28      367.02     13.86 o 
   1  20   0       65.64       68.40      7.51 o 
   2  20   0       69.66       70.58      6.64 o 
   3  20   0       41.90       26.52      5.52 o 
   4  20   0       19.48       27.63      5.88 o 
   5  20   0        3.16        9.52      8.21 o 
   1  21   0        0.19        4.98      2.39 o 
   2  21   0      327.68      324.51     22.55 o 
   3  21   0      332.08      296.01     13.03 o 
   4  21   0       41.43       38.36      6.74 o 
   5  21   0        4.45       11.76      5.85 o 
   0  22   0       43.71       56.45      7.18 o 
   1  22   0      347.52      363.24     10.41 o 
   2  22   0       10.23       12.15      3.85 o 
   3  22   0      305.29      272.39     13.26 o 
   4  22   0        0.19       -2.66      3.61 o 
   5  22   0        9.32       13.05      7.11 o 
   1  23   0      225.02      227.67      8.60 o 
   2  23   0        3.02        3.61      3.32 o 
   3  23   0      135.30      113.55      9.85 o 
   4  23   0        0.07        9.02      4.37 o 
   0  24   0        0.85        0.61      3.15 o 
   1  24   0       49.07       41.30      4.89 o 
   2  24   0       31.71       33.59      4.90 o 
   3  24   0        4.59        0.82      4.12 o 
   4  24   0        0.35        6.70      4.35 o 
   1  25   0        1.89        6.42      2.68 o 
   2  25   0        0.15        1.76      3.86 o 
   3  25   0       22.04       12.27      4.65 o 
   4  25   0        5.48        2.46      5.10 o 
   0  26   0       11.57       14.72      5.23 o 
   1  26   0       14.11       11.06      3.34 o 
   2  26   0       14.66       21.72      6.34 o 
   3  26   0        4.05       -2.81      3.83 o 
   4  26   0        0.00        3.46      4.40 o 
   1  27   0        0.59        1.29      2.74 o 
   2  27   0      300.12      278.77     14.21 o 
   3  27   0       53.71       65.55      8.18 o 
   4  27   0        0.31        6.84      4.92 o 
   0  28   0      138.46      115.47     11.01 o 
   1  28   0      112.56      110.75      7.80 o 
   2  28   0       25.03       33.23      7.98 o 
   3  28   0        6.75        8.40      4.79 o 
   4  28   0        0.51        4.24      5.16 o 
   1  29   0      146.95      155.32      9.81 o 
   2  29   0        0.39        1.87      4.34 o 
   3  29   0        0.00       -1.71      4.23 o 
   0  30   0      658.01      656.52     39.19 o 
   1  30   0       94.03      104.33      8.02 o 
   2  30   0        5.82        1.23      6.44 o 
   3  30   0        7.26       20.69      5.95 o 
   1  31   0        6.43        9.44      7.02 o 
   2  31   0        0.33        5.56      5.84 o 
   3  31   0        1.65        7.27      4.92 o 
   0  32   0      394.10      373.33     17.89 o 
   1  32   0       31.33       34.02      5.89 o 
   2  32   0        0.03       -5.82      5.82 o 
   3  32   0        8.49       18.14      5.87 o 
   1  33   0       11.05        9.02      4.34 o 
   2  33   0        2.42        3.63      4.56 o 
   0  34   0        7.85       12.35      6.02 o 
   1  34   0       70.85       78.15      8.78 o 
   2  34   0       10.44       15.80      7.60 o 
   1  35   0        6.82       11.70      9.16 o 
   2  35   0        3.12        3.52      9.23 o 
   0  36   0        7.46       16.27     13.89 o 
   1  36   0       12.24       13.84      5.25 o 
   1  37   0       28.19       24.34      7.89 o 
  -6   1   1       93.63       94.52     11.96 o 
  -5   1   1      400.40      370.96     18.03 o 
  -4   1   1      432.17      400.94     16.61 o 
  -3   1   1      105.21      123.25      6.84 o 
  -2   1   1      478.67      423.40      7.51 o 
  -1   1   1     4511.82     4470.96     22.98 o 
   0   1   1      176.53      187.49      4.72 o 
   1   1   1      290.53      257.59      7.71 o 
   2   1   1      266.88      240.46      9.77 o 
   3   1   1      324.33      296.34     13.23 o 
   4   1   1        4.16        1.16      9.16 o 
   5   1   1       36.44       62.23     11.02 o 
  -6   2   1      117.73      158.49     15.25 o 
  -5   2   1       14.89       24.55      6.82 o 
  -4   2   1      193.68      161.56     15.60 o 
  -3   2   1       30.51       16.30      3.40 o 
  -2   2   1      995.46      927.07     13.90 o 
  -1   2   1     4043.20     3955.48     26.95 o 
   0   2   1      916.41      894.28     11.01 o 
   1   2   1      319.93      313.18      6.95 o 
   2   2   1      131.73      151.72      9.77 o 
   3   2   1      359.47      345.58     14.30 o 
   4   2   1       92.52       97.99     10.88 o 
   5   2   1       23.33       25.79      6.81 o 
  -6   3   1      116.37       99.84     12.33 o 
  -5   3   1      126.81      126.59     13.02 o 
  -4   3   1        3.11        1.34      3.19 o 
  -3   3   1      782.03      805.56     19.21 o 
  -2   3   1      345.74      291.96      7.79 o 
  -1   3   1        0.53        0.92      1.18 o 
   0   3   1      114.19       93.42      4.81 o 
   1   3   1     3803.25     3765.96     27.02 o 
   2   3   1      610.98      606.62     12.55 o 
   3   3   1     1217.08     1239.37     26.70 o 
   4   3   1       59.35       58.52      9.02 o 
   5   3   1       52.99       55.08      9.28 o 
  -6   4   1       50.35       46.80     15.69 o 
  -5   4   1        4.33        1.13      4.52 o 
  -4   4   1       72.03       77.66      7.36 o 
  -3   4   1        2.36        6.34      2.98 o 
  -2   4   1      142.17      113.25      5.23 o 
  -1   4   1     5433.81     5388.55     56.53 o 
   0   4   1     2690.08     2772.27     18.66 o 
   1   4   1      512.91      509.52      9.44 o 
   2   4   1      171.40      167.10      6.82 o 
   3   4   1        1.15        9.06      4.60 o 
   4   4   1      402.58      396.67     17.81 o 
   5   4   1       74.52       76.75     10.70 o 
  -6   5   1        6.42        8.66      5.50 o 
  -5   5   1       38.67       42.48      8.47 o 
  -4   5   1        3.37       -1.70      3.12 o 
  -3   5   1      329.71      329.75     10.37 o 
  -2   5   1      490.25      524.33     18.95 o 
  -1   5   1     3289.98     3289.40     27.73 o 
   0   5   1      205.92      184.98      3.23 o 
   1   5   1     6711.22     6756.39     47.76 o 
   2   5   1      363.35      354.25     12.61 o 
   3   5   1       13.53       16.33      4.01 o 
   4   5   1      128.79      141.74     12.76 o 
   5   5   1        5.80       15.86      4.56 o 
  -6   6   1        0.25       -2.87      7.71 o 
  -5   6   1      193.86      206.41     25.53 o 
  -4   6   1        0.93       -2.79      2.79 o 
  -3   6   1      302.34      324.95     10.41 o 
  -2   6   1      565.97      585.74      9.40 o 
  -1   6   1      182.49      169.97      4.34 o 
   0   6   1     1761.56     1742.81     12.40 o 
   1   6   1     4714.67     4730.87     33.27 o 
   2   6   1       25.36       32.50      3.53 o 
   3   6   1       52.91       54.25      7.51 o 
   4   6   1       11.20       16.02      4.60 o 
   5   6   1        4.22        2.05      5.99 o 
  -6   7   1       19.58       36.64     10.13 o 
  -5   7   1        2.07        1.81      3.56 o 
  -4   7   1        0.05        1.33      3.16 o 
  -3   7   1      759.88      716.80     17.54 o 
  -2   7   1      178.88      154.84      5.08 o 
  -1   7   1        5.32       10.68      1.53 o 
   0   7   1        8.85       11.49      1.41 o 
   1   7   1     2595.35     2559.13     21.79 o 
   2   7   1     1290.00     1358.23     17.38 o 
   3   7   1        2.19        3.30      2.81 o 
   4   7   1       69.80       53.29      6.82 o 
   5   7   1       34.47       40.04      6.49 o 
  -6   8   1       30.29       35.44      8.66 o 
  -5   8   1        5.38       14.50      4.81 o 
  -4   8   1       27.27       29.46      4.29 o 
  -3   8   1       86.67      107.17      5.77 o 
  -2   8   1     1363.34     1384.93     15.84 o 
  -1   8   1      127.41      100.86      4.18 o 
   0   8   1      873.23      879.82      9.89 o 
   1   8   1     2327.57     2302.65     20.85 o 
   2   8   1     1212.35     1356.21     17.61 o 
   3   8   1       30.54       32.13      4.09 o 
   4   8   1        6.25        3.33      3.71 o 
   5   8   1       96.92      110.37     10.26 o 
  -6   9   1        0.07        0.16     13.05 o 
  -5   9   1       22.57       39.44      6.60 o 
  -4   9   1       49.28       54.41      5.33 o 
  -3   9   1       84.31       94.57      5.59 o 
  -2   9   1        3.97        8.13      2.17 o 
  -1   9   1        3.02        0.88      1.21 o 
   0   9   1     1418.28     1393.77     11.78 o 
   1   9   1     1060.59     1029.25     13.23 o 
   2   9   1      315.19      317.52      8.52 o 
   3   9   1       74.34       70.31      5.81 o 
   4   9   1        2.50        0.23      4.50 o 
   5   9   1       29.87       34.28      6.23 o 
  -6  10   1        8.01       -4.65      4.68 o 
  -5  10   1       15.08       21.81      5.08 o 
  -4  10   1       49.21       57.36      6.76 o 
  -3  10   1      215.83      238.94      8.49 o 
  -2  10   1      252.27      240.00      6.68 o 
  -1  10   1       55.40       70.08      2.84 o 
   0  10   1       23.45       18.41      1.83 o 
   1  10   1       89.54       90.10      4.48 o 
   2  10   1     3308.46     3288.47     35.14 o 
   3  10   1       30.56       29.57      4.18 o 
   4  10   1        7.13        7.18      3.10 o 
   5  10   1        3.03        3.44      3.94 o 
  -6  11   1        0.10        6.00     13.97 o 
  -5  11   1       58.95       66.58      8.15 o 
  -4  11   1        1.56        3.80      3.46 o 
  -3  11   1       21.44       26.03      3.57 o 
  -2  11   1     2113.18     2470.32     25.05 o 
  -1  11   1       75.58       78.53      4.16 o 
   0  11   1      130.13      124.17      4.47 o 
   1  11   1      317.19      317.08      8.63 o 
   2  11   1       44.36       50.76      4.41 o 
   3  11   1        2.54        0.11      2.84 o 
   4  11   1       40.80       46.55      5.54 o 
   5  11   1        0.53        4.21      5.02 o 
  -6  12   1        7.94       15.04      5.02 o 
  -5  12   1       89.97       96.01     12.62 o 
  -4  12   1       19.34       18.17      4.63 o 
  -3  12   1      296.24      279.81      8.66 o 
  -2  12   1      170.99      157.82     10.44 o 
  -1  12   1      290.38      313.25      5.49 o 
   0  12   1        0.18       -1.39      1.44 o 
   1  12   1       68.57       91.16      4.82 o 
   2  12   1      159.45      159.34      6.68 o 
   3  12   1      134.92      113.82      8.36 o 
   4  12   1        0.12       -1.72      2.82 o 
   5  12   1        0.36        4.35      4.68 o 
  -6  13   1       12.25       23.93      5.93 o 
  -5  13   1       38.45       49.11      7.31 o 
  -4  13   1       85.30       78.84      8.25 o 
  -3  13   1        1.43        2.86      2.46 o 
  -2  13   1      524.69      491.48     11.16 o 
  -1  13   1      322.59      333.24      5.79 o 
   0  13   1        1.61        6.38      1.97 o 
   1  13   1        0.15        1.07      1.78 o 
   2  13   1        3.50        2.80      2.11 o 
   3  13   1       35.53       44.11      4.77 o 
   4  13   1        7.13       14.51      3.85 o 
   5  13   1       52.03       57.58     10.37 o 
  -6  14   1        8.86       11.64      9.98 o 
  -5  14   1        4.99       -1.75      4.03 o 
  -4  14   1        3.83        1.52      3.37 o 
  -3  14   1       12.03        9.95      2.69 o 
  -2  14   1       61.51       77.98      4.90 o 
  -1  14   1      194.38      198.39      4.52 o 
   0  14   1      355.03      372.08      8.24 o 
   1  14   1        1.07        3.28      2.00 o 
   2  14   1       15.93       23.49      3.82 o 
   3  14   1      215.06      211.76      8.69 o 
   4  14   1        3.04        6.60      3.54 o 
   5  14   1        1.88        8.85      5.71 o 
  -5  15   1       47.12       44.94      7.43 o 
  -4  15   1      102.32       91.32      8.83 o 
  -3  15   1        0.02        3.53      2.32 o 
  -2  15   1      114.60      116.24      5.73 o 
  -1  15   1       12.54       13.79      1.69 o 
   0  15   1      847.68      876.37     13.21 o 
   1  15   1      512.25      504.83     10.61 o 
   2  15   1       18.68       28.92      3.84 o 
   3  15   1      125.81      140.32      8.11 o 
   4  15   1        7.81        9.70      3.93 o 
   5  15   1        0.03        4.51      4.60 o 
  -5  16   1       22.46       17.80      5.34 o 
  -4  16   1       59.41       64.73      7.68 o 
  -3  16   1       22.42       20.39      3.93 o 
  -2  16   1      472.54      428.00     10.12 o 
  -1  16   1       75.05      105.65      5.50 o 
   0  16   1      298.06      300.84      7.89 o 
   1  16   1       48.49       54.00      5.78 o 
   2  16   1       88.12      104.40      7.28 o 
   3  16   1      209.27      211.76      9.44 o 
   4  16   1        0.48        4.02      3.08 o 
   5  16   1        6.08        4.34      7.64 o 
  -5  17   1       65.71       67.44      8.83 o 
  -4  17   1        5.93        7.42      3.87 o 
  -3  17   1       34.95       30.69      5.30 o 
  -2  17   1      258.09      227.94      7.72 o 
  -1  17   1       51.18       55.16      5.02 o 
   0  17   1      441.03      448.74      9.91 o 
   1  17   1       59.05       68.11      5.04 o 
   2  17   1       39.59       44.91      5.16 o 
   3  17   1       56.58       48.46      5.57 o 
   4  17   1        3.58        7.03      4.22 o 
   5  17   1       38.86       21.20      6.56 o 
  -5  18   1       20.53       25.18      6.09 o 
  -4  18   1        0.11        6.87      3.83 o 
  -3  18   1        1.03        4.23      5.76 o 
  -2  18   1      355.14      372.69     15.72 o 
  -1  18   1       38.12       44.28      4.16 o 
   0  18   1       96.73      113.02      5.91 o 
   1  18   1        7.16        7.64      2.63 o 
   2  18   1       24.68       25.95      3.99 o 
   3  18   1      229.36      216.95      9.61 o 
   4  18   1        0.32        2.22      5.86 o 
   5  18   1        1.02       13.36      4.96 o 
  -5  19   1      161.32      165.27     13.27 o 
  -4  19   1       18.41       19.79      8.95 o 
  -3  19   1       44.70       51.18      6.73 o 
  -2  19   1      287.27      300.95      9.10 o 
  -1  19   1       95.64      112.24      6.10 o 
   0  19   1       66.49       76.55      5.13 o 
   1  19   1      114.82      130.20      6.80 o 
   2  19   1       49.17       55.49      5.48 o 
   3  19   1        1.78        5.97      3.29 o 
   4  19   1        4.02       12.87      4.57 o 
   5  19   1       24.03       33.94      6.77 o 
  -5  20   1       17.80       22.80      6.02 o 
  -4  20   1       34.59       34.07      7.87 o 
  -3  20   1       41.76       37.28      5.93 o 
  -2  20   1      197.31      172.95     12.61 o 
  -1  20   1        2.68        4.35      2.44 o 
   0  20   1       31.24       38.16      4.15 o 
   1  20   1       26.38       31.96      4.03 o 
   2  20   1      120.99      131.16      8.58 o 
   3  20   1       95.71       67.37      6.67 o 
   4  20   1       21.65       27.40     12.89 o 
   5  20   1       26.90       36.22     10.95 o 
  -5  21   1        3.09       13.04      6.28 o 
  -4  21   1        2.55       -0.34      3.56 o 
  -3  21   1      506.29      527.67     51.35 o 
  -2  21   1      207.05      205.02     11.28 o 
  -1  21   1      100.72       90.64      6.12 o 
   0  21   1      242.06      240.93     14.00 o 
   1  21   1      162.76      170.16      7.72 o 
   2  21   1      372.93      376.33     13.01 o 
   3  21   1        2.06        2.11      3.00 o 
   4  21   1       15.29       12.85      5.80 o 
  -5  22   1       34.92       37.14      6.89 o 
  -4  22   1       14.63       13.37      7.49 o 
  -3  22   1      156.61      169.10     11.35 o 
  -2  22   1      120.47      126.29      8.66 o 
  -1  22   1      749.27      686.54     14.16 o 
   0  22   1        0.27        3.94      2.30 o 
   1  22   1        2.02        0.87      2.40 o 
   2  22   1      305.82      314.47     14.31 o 
   3  22   1       61.03       69.12      6.94 o 
   4  22   1        0.10        1.20      4.53 o 
  -5  23   1        0.01        3.38      4.43 o 
  -4  23   1       23.47       23.31      5.59 o 
  -3  23   1      291.72      266.59     12.81 o 
  -2  23   1      217.16      218.73     14.46 o 
  -1  23   1        1.54        5.35      2.66 o 
   0  23   1       42.13       42.09      4.60 o 
   1  23   1        6.10        8.56      3.81 o 
   2  23   1       26.70       24.76      4.94 o 
   3  23   1       21.14       19.80      5.32 o 
   4  23   1       22.85       19.02      5.99 o 
  -5  24   1       13.86       29.67      7.01 o 
  -4  24   1       79.79       83.29      9.35 o 
  -3  24   1        0.66        6.22      4.08 o 
  -2  24   1        1.24        1.11      6.28 o 
  -1  24   1        3.79       -1.35      4.69 o 
   0  24   1       52.00       57.39      5.68 o 
   1  24   1       90.81       84.43      8.80 o 
   2  24   1       46.50       40.64      5.29 o 
   3  24   1        7.34       -0.34      4.02 o 
   4  24   1       12.10       16.76      6.06 o 
  -4  25   1       61.26       71.85      8.74 o 
  -3  25   1        3.91        4.85      4.25 o 
  -2  25   1      216.18      207.89     32.34 o 
  -1  25   1       46.03       46.69      5.04 o 
   0  25   1      238.81      224.62     11.12 o 
   1  25   1      207.45      216.95      9.22 o 
   2  25   1       62.27       51.08      5.96 o 
   3  25   1       11.41       10.85      4.48 o 
   4  25   1        0.03        4.80      4.89 o 
  -4  26   1        3.35        9.85      7.56 o 
  -3  26   1       74.16       79.67      9.03 o 
  -2  26   1      134.25      146.82     14.33 o 
  -1  26   1      281.93      279.62      9.85 o 
   0  26   1       36.52       45.02      5.41 o 
   1  26   1      237.15      224.07      9.82 o 
   2  26   1       24.98       38.55      5.33 o 
   3  26   1        6.11        0.82      4.34 o 
   4  26   1        5.94       14.20      8.23 o 
  -4  27   1       51.51       49.07      7.68 o 
  -3  27   1       27.86       14.61      5.16 o 
  -2  27   1      299.17      283.19     16.29 o 
  -1  27   1        0.10        2.06      2.73 o 
   0  27   1       86.80       90.90      6.94 o 
   1  27   1        5.28        5.19      3.02 o 
   2  27   1       68.83       66.66      6.73 o 
   3  27   1       80.42       77.27      9.95 o 
   4  27   1        3.26        3.23      7.25 o 
  -4  28   1       11.87       12.86      7.97 o 
  -3  28   1        6.99        3.08      4.39 o 
  -2  28   1       64.23       65.91     12.09 o 
  -1  28   1      102.03       98.80      7.32 o 
   0  28   1        8.78       15.99      4.78 o 
   1  28   1       12.37       15.41      3.93 o 
   2  28   1       20.45       15.77      4.31 o 
   3  28   1       18.93       16.86      9.37 o 
  -4  29   1       29.67       35.03      7.19 o 
  -3  29   1       44.96       55.94      7.97 o 
  -2  29   1        3.01        5.61      6.02 o 
  -1  29   1       52.58       59.09      7.26 o 
   0  29   1      176.95      158.00      8.98 o 
   1  29   1      165.56      154.84     11.42 o 
   2  29   1        4.62        0.66      3.79 o 
   3  29   1        6.65       11.30      6.94 o 
  -3  30   1       12.31        8.92      4.88 o 
  -2  30   1       57.83       56.27      7.86 o 
  -1  30   1      138.78      152.87     10.83 o 
   0  30   1       16.09       23.20      5.30 o 
   1  30   1        3.27        2.02      3.18 o 
   2  30   1        3.16       -0.82      5.35 o 
   3  30   1       11.92       19.13      7.37 o 
  -3  31   1       39.50       59.09      9.32 o 
  -2  31   1       19.87       18.58      5.35 o 
  -1  31   1      122.52      149.60     10.88 o 
   0  31   1        0.20        4.52      3.15 o 
   1  31   1       32.86       27.06      5.84 o 
   2  31   1       22.11       31.51      7.95 o 
   3  31   1       12.07       19.00      7.78 o 
  -3  32   1       14.25       23.13      6.30 o 
  -2  32   1       10.00       12.38      6.01 o 
  -1  32   1       40.68       40.06      6.67 o 
   0  32   1        0.63        3.66      4.66 o 
   1  32   1        0.25        2.46      4.63 o 
   2  32   1        4.72       -0.01      6.43 o 
  -3  33   1       46.62       56.47     10.01 o 
  -2  33   1        0.36       -2.91      5.65 o 
  -1  33   1       66.12       73.84      8.51 o 
   0  33   1       17.82       20.35      4.65 o 
   1  33   1       37.00       31.45      6.54 o 
   2  33   1       30.48       31.19     12.30 o 
  -2  34   1       22.59       37.73     13.86 o 
  -1  34   1       70.25       91.78      9.22 o 
   0  34   1        9.10       15.89      6.16 o 
   1  34   1       10.13       20.68      6.54 o 
   2  34   1        2.35        4.72      7.95 o 
  -2  35   1       14.97       14.35      7.35 o 
  -1  35   1       95.54       94.20     11.83 o 
   0  35   1        0.00        5.04      5.43 o 
   1  35   1       90.02       95.43     18.41 o 
  -1  36   1        9.63       10.97      5.94 o 
   0  36   1       27.18       36.91      8.45 o 
   1  36   1        5.74       11.17      9.99 o 
  -1  37   1       68.88       84.12     12.10 o 
   0  37   1       36.90       47.78      9.54 o 
  -6   0   2       53.22       52.21     14.69 o 
  -5   0   2       63.84       66.57     14.04 o 
  -4   0   2      325.90      279.08     12.28 o 
  -3   0   2        7.63        8.39      6.92 o 
  -2   0   2        0.42        0.31      1.75 o 
  -1   0   2     3000.24     3194.47     25.37 o 
   0   0   2     7494.25     7764.19     63.50 o 
   1   0   2     1229.34     1258.69     26.69 o 
   2   0   2       39.29       33.38      7.36 o 
   3   0   2      133.97      155.84     16.29 o 
   4   0   2       10.13        8.39      7.70 o 
   5   0   2        0.22       27.27      9.73 o 
  -6   1   2        4.44       -1.81      6.37 o 
  -5   1   2      218.87      187.56     14.84 o 
  -4   1   2       12.60       16.00      4.54 o 
  -3   1   2      196.88      197.46      6.59 o 
  -2   1   2       16.43       19.71      1.99 o 
  -1   1   2        1.16        0.07      0.95 o 
   0   1   2     3076.94     3029.71     23.28 o 
   1   1   2      219.52      170.03      6.78 o 
   2   1   2       11.64        4.18      3.28 o 
   3   1   2        1.27       -3.54      3.79 o 
   4   1   2       41.25       50.83      8.84 o 
   5   1   2       47.75       62.28     10.12 o 
  -6   2   2       15.58       15.95     12.25 o 
  -5   2   2       67.41       66.54      9.87 o 
  -4   2   2      132.45      131.73      8.30 o 
  -3   2   2      137.32      133.57      5.32 o 
  -2   2   2       19.86       12.83      2.12 o 
  -1   2   2     1321.42     1256.55      9.05 o 
   0   2   2     7082.46     7163.75     71.34 o 
   1   2   2      541.93      521.94     11.49 o 
   2   2   2        4.49        1.59      3.21 o 
   3   2   2       64.64       69.92      8.31 o 
   4   2   2       89.56       83.75     10.68 o 
   5   2   2        0.69        1.29      7.54 o 
  -6   3   2       13.90       12.90      6.35 o 
  -5   3   2       69.44       54.10      9.71 o 
  -4   3   2      286.46      269.69     17.87 o 
  -3   3   2       74.18       75.92      5.64 o 
  -2   3   2     2298.90     2471.15     17.18 o 
  -1   3   2     3283.03     3596.01     32.30 o 
   0   3   2    14712.78    14631.87     94.04 o 
   1   3   2      357.49      392.30      8.64 o 
   2   3   2      276.31      284.07     12.97 o 
   3   3   2      359.58      331.67     14.54 o 
   4   3   2      129.42      108.28     11.67 o 
   5   3   2        2.79        7.17      6.45 o 
  -6   4   2        6.20       14.22      6.22 o 
  -5   4   2      122.19      113.63      9.36 o 
  -4   4   2      161.79      158.04     10.10 o 
  -3   4   2       14.72       11.85      3.12 o 
  -2   4   2      320.94      316.54      6.46 o 
  -1   4   2     9704.71     9732.34     72.67 o 
   0   4   2    11604.31    11821.94     77.93 o 
   1   4   2      790.34      781.51     12.45 o 
   2   4   2      113.16      109.84      8.45 o 
   3   4   2      198.93      205.75     12.10 o 
   4   4   2        0.06        3.63      7.81 o 
   5   4   2        0.23       -2.78      3.60 o 
  -6   5   2       13.33       18.51      6.57 o 
  -5   5   2      215.57      211.15     11.58 o 
  -4   5   2        0.08        4.53      3.54 o 
  -3   5   2       86.78       72.09      7.24 o 
  -2   5   2      107.61      120.54      4.35 o 
  -1   5   2     2105.61     1959.42     14.81 o 
   0   5   2     2597.62     2839.21     21.29 o 
   1   5   2     1679.18     1658.10     17.07 o 
   2   5   2        1.27       -1.10      2.30 o 
   3   5   2        5.81        5.81      3.71 o 
   4   5   2        1.00        1.78      5.54 o 
   5   5   2       75.83       96.39     10.79 o 
  -6   6   2        8.34       19.93      9.34 o 
  -5   6   2       20.39       20.99      5.06 o 
  -4   6   2      160.55      154.69      9.35 o 
  -3   6   2      124.60      145.11      8.21 o 
  -2   6   2       58.48       52.48      2.53 o 
  -1   6   2      113.50      121.94      3.48 o 
   0   6   2      171.89      163.28      3.83 o 
   1   6   2       85.55       83.01      4.06 o 
   2   6   2        0.80        0.90      2.09 o 
   3   6   2       15.41       14.23      4.29 o 
   4   6   2       16.58       19.01      5.77 o 
   5   6   2        0.01       -0.05      4.98 o 
  -6   7   2        5.41        2.27      5.15 o 
  -5   7   2      163.09      155.84     10.80 o 
  -4   7   2      103.98      105.86      8.33 o 
  -3   7   2     2131.47     2206.14     22.75 o 
  -2   7   2      419.12      365.05      7.38 o 
  -1   7   2      339.17      346.00      4.66 o 
   0   7   2     5263.80     5397.31     35.26 o 
   1   7   2     1606.83     1580.20     25.74 o 
   2   7   2      647.12      655.04     14.24 o 
   3   7   2        2.29        1.03      3.13 o 
   4   7   2       27.20       29.38      5.75 o 
   5   7   2        3.02        1.94      4.17 o 
  -6   8   2        5.94       20.76      6.53 o 
  -5   8   2      410.25      402.20     28.66 o 
  -4   8   2      409.90      388.72     13.33 o 
  -3   8   2     1041.65     1063.66     14.96 o 
  -2   8   2       84.83       91.53      3.37 o 
  -1   8   2     3712.20     3797.21     22.10 o 
   0   8   2      491.36      478.06      6.51 o 
   1   8   2      654.13      655.57     14.93 o 
   2   8   2       86.02       90.13      5.59 o 
   3   8   2        0.01        1.38      3.23 o 
   4   8   2       35.05       38.20      6.08 o 
   5   8   2       22.27       22.07      6.51 o 
  -6   9   2       28.77       32.77      6.40 o 
  -5   9   2       10.54        8.61      4.46 o 
  -4   9   2      211.13      205.21     10.43 o 
  -3   9   2      176.67      166.89      6.36 o 
  -2   9   2      884.68      890.20     10.95 o 
  -1   9   2       79.63       71.07      4.32 o 
   0   9   2      378.70      368.59      5.89 o 
   1   9   2      201.74      206.89      6.56 o 
   2   9   2      221.02      205.43      7.17 o 
   3   9   2        8.07        7.50      3.26 o 
   4   9   2        0.85        6.06      4.13 o 
   5   9   2        0.82        8.07      4.52 o 
  -6  10   2        1.67        5.41      4.34 o 
  -5  10   2      156.00      176.96     12.16 o 
  -4  10   2       13.71        8.47      3.99 o 
  -3  10   2       31.04       27.94      3.41 o 
  -2  10   2      500.66      508.11      9.46 o 
  -1  10   2      343.68      324.34      5.76 o 
   0  10   2     4279.10     4592.60     29.05 o 
   1  10   2       67.38       62.49      4.14 o 
   2  10   2      326.43      300.54     12.13 o 
   3  10   2       49.20       48.79      8.11 o 
   4  10   2        0.90        1.33      4.79 o 
   5  10   2       16.30       15.02      4.99 o 
  -6  11   2       12.71       20.37      5.23 o 
  -5  11   2       43.01       52.96      7.45 o 
  -4  11   2        1.11       -0.29      3.33 o 
  -3  11   2        0.70       -1.07      1.95 o 
  -2  11   2      329.09      301.31      6.91 o 
  -1  11   2     1453.38     1582.49     14.40 o 
   0  11   2      834.42      931.23     10.31 o 
   1  11   2      336.41      297.50      7.62 o 
   2  11   2       43.03       57.20      4.89 o 
   3  11   2      129.69      139.91      8.05 o 
   4  11   2      260.09      265.08     13.22 o 
   5  11   2        3.22       12.71      6.27 o 
  -6  12   2        1.02        0.63      3.74 o 
  -5  12   2        4.20        6.72      8.36 o 
  -4  12   2     1004.39     1047.95     22.69 o 
  -3  12   2       28.41       39.90      4.15 o 
  -2  12   2       67.31       61.01      3.28 o 
  -1  12   2        2.56        2.35      1.56 o 
   0  12   2       88.37       86.96      3.46 o 
   1  12   2     3845.99     4104.37     34.26 o 
   2  12   2      441.70      417.99     14.24 o 
   3  12   2       25.91       33.80      4.84 o 
   4  12   2       48.70       56.17      7.24 o 
   5  12   2        0.66        0.26      5.67 o 
  -6  13   2        0.02       -2.69      3.98 o 
  -5  13   2       15.24       10.25      4.61 o 
  -4  13   2      179.57      202.71     17.39 o 
  -3  13   2        3.14        5.81      3.09 o 
  -2  13   2      345.18      291.46      6.23 o 
  -1  13   2      755.43      757.67     10.00 o 
   0  13   2        3.79        3.26      1.55 o 
   1  13   2       16.88       17.76      2.93 o 
   2  13   2      388.16      351.96     11.39 o 
   3  13   2       35.01       38.83      4.97 o 
   4  13   2       14.76       16.06      4.89 o 
   5  13   2        0.39       -0.97      5.02 o 
  -6  14   2        3.21       -0.24      5.07 o 
  -5  14   2        1.29        2.45      3.73 o 
  -4  14   2      647.48      660.03     18.44 o 
  -3  14   2       80.60       89.10      7.49 o 
  -2  14   2       20.49       29.73      2.70 o 
  -1  14   2        3.95       11.43      2.30 o 
   0  14   2      446.43      394.63      6.97 o 
   1  14   2      418.14      397.88      9.44 o 
   2  14   2      119.86      131.80      9.37 o 
   3  14   2      120.84       93.98      9.70 o 
   4  14   2       13.78        6.52      3.59 o 
   5  14   2        0.17        6.33      8.74 o 
  -6  15   2        0.00       -2.72      4.87 o 
  -5  15   2       77.00       71.85      8.54 o 
  -4  15   2      183.79      163.04     10.83 o 
  -3  15   2      256.50      281.70     10.94 o 
  -2  15   2      536.94      506.71      8.56 o 
  -1  15   2      924.74      894.72     13.11 o 
   0  15   2      146.64      152.24      4.62 o 
   1  15   2        5.90        8.07      2.61 o 
   2  15   2      103.46      103.33      7.45 o 
   3  15   2       58.35       73.02      6.72 o 
   4  15   2       75.23       84.66      8.96 o 
   5  15   2        0.64        3.74      4.90 o 
  -6  16   2        0.14        0.70      6.50 o 
  -5  16   2        3.09        8.67      4.21 o 
  -4  16   2      348.94      345.41     15.59 o 
  -3  16   2      147.01      138.10     16.09 o 
  -2  16   2        4.02        3.97      1.77 o 
  -1  16   2      155.70      174.60      5.94 o 
   0  16   2      665.29      717.55     15.49 o 
   1  16   2       27.45       27.79      3.51 o 
   2  16   2     1511.62     1436.21     21.44 o 
   3  16   2        5.66       13.32      3.65 o 
   4  16   2        2.51        4.63      3.15 o 
   5  16   2        3.04       20.31      7.18 o 
  -5  17   2       11.79       20.86      5.68 o 
  -4  17   2        0.05        3.01      3.35 o 
  -3  17   2      955.93      887.48     19.99 o 
  -2  17   2        2.97        3.32      2.20 o 
  -1  17   2      222.60      253.07      7.34 o 
   0  17   2      175.60      168.43      6.29 o 
   1  17   2       30.22       30.23      3.77 o 
   2  17   2        6.48        5.85      2.69 o 
   3  17   2       24.79       27.34      4.51 o 
   4  17   2       39.05       44.01      5.67 o 
  -5  18   2        1.64        3.50      3.90 o 
  -4  18   2       61.35       67.20      7.81 o 
  -3  18   2       10.49       10.71      5.46 o 
  -2  18   2       21.95       33.09      3.83 o 
  -1  18   2      495.54      507.97     10.68 o 
   0  18   2      440.12      437.08     10.07 o 
   1  18   2      198.59      196.08      8.61 o 
   2  18   2      155.84      162.08      9.97 o 
   3  18   2      400.57      354.88     12.02 o 
   4  18   2        0.13       -0.03      3.44 o 
  -5  19   2        1.37        3.59      4.01 o 
  -4  19   2        9.91       10.09      4.28 o 
  -3  19   2      269.36      282.04     17.88 o 
  -2  19   2      104.03       95.59      7.64 o 
  -1  19   2      929.61      916.88     14.90 o 
   0  19   2       41.28       41.61      4.12 o 
   1  19   2        8.44        9.51      2.62 o 
   2  19   2      354.49      301.96     10.21 o 
   3  19   2      180.79      148.55      9.24 o 
   4  19   2        0.48        4.77      4.14 o 
  -5  20   2       40.82       38.29      7.05 o 
  -4  20   2       92.18      103.18      9.85 o 
  -3  20   2       79.41       82.52      7.97 o 
  -2  20   2       40.77       26.53      5.91 o 
  -1  20   2      550.84      515.77     11.33 o 
   0  20   2      382.51      387.65     12.78 o 
   1  20   2       72.39       78.52      6.00 o 
   2  20   2        5.40        5.45      3.09 o 
   3  20   2       28.80       38.73      5.49 o 
   4  20   2        1.35        4.77      5.81 o 
  -5  21   2        0.31        1.53      3.81 o 
  -4  21   2       16.12       18.88      5.83 o 
  -3  21   2        4.03        2.98      3.31 o 
  -2  21   2      744.93      733.29     17.89 o 
  -1  21   2       12.54       12.36      2.92 o 
   0  21   2      339.00      333.54     12.85 o 
   1  21   2        9.14        2.66      2.40 o 
   2  21   2        1.80        6.52      3.08 o 
   3  21   2        0.62       -1.35      3.44 o 
   4  21   2       16.83       30.23      8.80 o 
  -5  22   2       37.21       38.07      6.58 o 
  -4  22   2        0.04        1.50      3.69 o 
  -3  22   2        3.08        0.15      2.96 o 
  -2  22   2       14.03       18.57      4.37 o 
  -1  22   2      138.38      165.82      7.42 o 
   0  22   2       57.64       61.85      5.32 o 
   1  22   2       34.08       32.41      4.38 o 
   2  22   2       12.44        5.66      3.12 o 
   3  22   2        0.36        4.24      4.22 o 
   4  22   2       48.08       40.86      9.83 o 
  -5  23   2       12.83       41.78      7.11 o 
  -4  23   2       17.42       20.17      6.09 o 
  -3  23   2       54.78       59.85      7.29 o 
  -2  23   2       19.69       12.76      5.24 o 
  -1  23   2        5.19        2.98      2.62 o 
   0  23   2      869.33      861.33     16.26 o 
   1  23   2       66.01       65.87      5.86 o 
   2  23   2       48.62       42.22      5.97 o 
   3  23   2        2.45       -0.67      4.33 o 
   4  23   2       18.08       13.79     13.84 o 
  -5  24   2       41.21       46.29      7.95 o 
  -4  24   2        0.18        0.95      3.61 o 
  -3  24   2      235.99      211.96     12.49 o 
  -2  24   2      510.03      509.63     16.96 o 
  -1  24   2       47.31       58.85      5.97 o 
   0  24   2        0.21        5.71      3.48 o 
   1  24   2       20.06       29.84      4.48 o 
   2  24   2       11.37       12.93      5.69 o 
   3  24   2       21.03       20.85      5.91 o 
   4  24   2        7.61        3.51      6.57 o 
  -5  25   2        2.10        8.53      5.25 o 
  -4  25   2       31.34       34.97      6.55 o 
  -3  25   2      308.77      322.02     19.47 o 
  -2  25   2      189.94      163.73     13.72 o 
  -1  25   2        2.16        6.37      2.85 o 
   0  25   2      296.46      276.03     13.29 o 
   1  25   2      134.40      146.35      9.63 o 
   2  25   2        0.27        1.64      4.77 o 
   3  25   2       33.27       42.97      9.36 o 
   4  25   2       12.04       27.87      9.40 o 
  -4  26   2       19.21       19.50      5.21 o 
  -3  26   2       15.89       21.89      5.61 o 
  -2  26   2        4.87        3.90      4.81 o 
  -1  26   2      235.09      226.93     11.13 o 
   0  26   2       24.00       27.57      4.16 o 
   1  26   2        7.76        2.40      3.53 o 
   2  26   2       12.43       12.72     14.76 o 
   3  26   2       18.87       22.52      7.98 o 
  -4  27   2        0.70        6.54      4.14 o 
  -3  27   2        6.15        5.14      3.99 o 
  -2  27   2       24.80       33.16     12.97 o 
  -1  27   2      112.43      120.01      9.19 o 
   0  27   2      365.83      367.69     11.44 o 
   1  27   2       36.64       42.52      6.40 o 
   2  27   2        0.87        3.31      5.25 o 
   3  27   2        1.03        3.49      6.02 o 
  -4  28   2        7.73       11.48      4.70 o 
  -3  28   2        1.75        7.97      5.40 o 
  -2  28   2       15.09       19.71      6.44 o 
  -1  28   2       11.58        5.75      8.06 o 
   0  28   2       49.23       55.92      7.33 o 
   1  28   2       23.98       27.18      5.76 o 
   2  28   2        1.04        8.00      5.94 o 
   3  28   2        0.62        4.80      6.17 o 
  -4  29   2       31.48       46.75      7.53 o 
  -3  29   2        9.51       13.50      5.27 o 
  -2  29   2       96.89       78.94     11.00 o 
  -1  29   2       43.01       50.36      9.51 o 
   0  29   2      330.76      311.04     13.16 o 
   1  29   2        0.05        5.31      3.68 o 
   2  29   2        9.85        8.88      5.86 o 
   3  29   2        0.07       -0.16      6.33 o 
  -4  30   2       27.13       24.50     10.10 o 
  -3  30   2        9.17       18.70      5.78 o 
  -2  30   2        3.64        9.28      6.00 o 
  -1  30   2       11.19       16.95      6.58 o 
   0  30   2      256.87      247.77     12.37 o 
   1  30   2        0.66        5.58      4.52 o 
   2  30   2        2.85       -1.70      5.00 o 
   3  30   2        1.99        5.12     11.87 o 
  -3  31   2        0.48        3.82      4.42 o 
  -2  31   2       21.62       27.94      7.70 o 
  -1  31   2       23.97       17.61      8.20 o 
   0  31   2       36.80       44.77      8.40 o 
   1  31   2       55.14       54.34      7.54 o 
   2  31   2        0.52        5.37      7.61 o 
  -3  32   2        5.38        9.64      6.30 o 
  -2  32   2       15.77       18.64      6.79 o 
  -1  32   2       45.67       67.70     10.40 o 
   0  32   2       39.45       50.89      9.17 o 
   1  32   2      103.07      108.10     10.26 o 
   2  32   2       20.62       34.50     12.20 o 
  -3  33   2        1.90        6.23      6.35 o 
  -2  33   2       22.55       24.03      7.46 o 
  -1  33   2       26.56       21.61      7.31 o 
   0  33   2       42.60       50.92     10.36 o 
   1  33   2       26.55       29.35      6.47 o 
   2  33   2        0.18       -0.68      8.24 o 
  -2  34   2       17.31       13.29      6.47 o 
  -1  34   2      137.72      126.21     13.96 o 
   0  34   2        0.02        4.86     11.69 o 
   1  34   2        0.77       -3.01      4.07 o 
  -2  35   2       16.48       18.60      7.76 o 
  -1  35   2        3.95       12.12      6.30 o 
   0  35   2        0.05       -4.96      4.96 o 
   1  35   2        1.21        0.85      6.77 o 
  -1  36   2       16.17       10.61      6.91 o 
   0  36   2       10.59        0.24     10.00 o 
  -6   1   3      125.81      115.51     14.20 o 
  -5   1   3       18.70       16.87      9.22 o 
  -4   1   3       18.65       16.78      3.25 o 
  -3   1   3      786.70      883.52     10.88 o 
  -2   1   3      169.16      204.54      4.27 o 
  -1   1   3     1846.84     1811.49     12.80 o 
   0   1   3      238.67      205.42      4.66 o 
   1   1   3      100.52      113.42      9.45 o 
   2   1   3      403.00      375.01     13.24 o 
   3   1   3       70.99       64.05     10.28 o 
   4   1   3        5.86        4.74      4.92 o 
   5   1   3       10.89       16.05      6.30 o 
  -6   2   3       71.10       64.82     11.02 o 
  -5   2   3      376.84      369.39     13.55 o 
  -4   2   3       42.28       35.04      5.45 o 
  -3   2   3      171.14      172.48      4.91 o 
  -2   2   3     2994.16     2973.05     20.70 o 
  -1   2   3      553.40      534.87      6.08 o 
   0   2   3     1051.01     1026.01     12.03 o 
   1   2   3        6.99       10.21      2.65 o 
   2   2   3        2.77       -2.19      3.01 o 
   3   2   3       97.50      132.12     11.05 o 
   4   2   3       60.25       70.29      9.91 o 
   5   2   3       11.73       21.16      6.42 o 
  -6   3   3       76.60       64.35     10.94 o 
  -5   3   3       40.16       49.95      6.60 o 
  -4   3   3       81.24       79.92      6.84 o 
  -3   3   3      390.44      382.85      6.95 o 
  -2   3   3       99.97       99.52      3.01 o 
  -1   3   3     5096.92     5432.11     31.13 o 
   0   3   3     2264.26     2347.80     21.12 o 
   1   3   3       16.51       19.43      3.16 o 
   2   3   3      163.75      161.57      7.86 o 
   3   3   3      122.27      121.19     11.15 o 
   4   3   3       82.28       89.27     11.52 o 
   5   3   3       17.12       28.57      5.91 o 
  -6   4   3       21.67        9.52      6.98 o 
  -5   4   3      319.94      290.63     12.09 o 
  -4   4   3       87.58       81.36      6.91 o 
  -3   4   3      219.95      236.18      6.78 o 
  -2   4   3     1168.88     1279.77     13.56 o 
  -1   4   3     2170.49     2153.26     16.07 o 
   0   4   3      233.37      207.68      5.32 o 
   1   4   3     1712.45     1561.41     24.27 o 
   2   4   3      373.10      380.36     12.72 o 
   3   4   3      171.93      174.52     10.17 o 
   4   4   3       69.86       67.11      7.78 o 
   5   4   3       89.50       82.92      9.25 o 
  -6   5   3        1.82        4.07      5.81 o 
  -5   5   3       24.93       24.40      5.34 o 
  -4   5   3        0.71        0.98      3.52 o 
  -3   5   3      242.19      261.34      7.26 o 
  -2   5   3        5.64        4.51      1.74 o 
  -1   5   3     2212.84     2319.50     18.73 o 
   0   5   3       43.59       62.20      3.69 o 
   1   5   3       43.69       42.64      7.47 o 
   2   5   3      104.03      102.11      6.96 o 
   3   5   3       68.05       64.39      7.14 o 
   4   5   3       34.23       44.13      8.06 o 
   5   5   3        6.04        9.77      4.81 o 
  -6   6   3       62.30       65.27     11.22 o 
  -5   6   3       12.69        8.89      4.54 o 
  -4   6   3      135.16      123.88      9.59 o 
  -3   6   3      217.82      200.53      6.50 o 
  -2   6   3       19.18       20.58      2.49 o 
  -1   6   3       12.28        5.60      1.58 o 
   0   6   3       15.65       20.63      2.37 o 
   1   6   3      308.21      282.62      8.15 o 
   2   6   3      191.26      170.68      8.08 o 
   3   6   3       11.66       14.62      4.53 o 
   4   6   3        8.82        4.41      4.17 o 
   5   6   3        9.63       21.92      5.40 o 
  -6   7   3        6.88       11.05      6.94 o 
  -5   7   3       53.40       58.90      7.64 o 
  -4   7   3       66.18       73.09      6.96 o 
  -3   7   3       91.09       94.94      3.99 o 
  -2   7   3     1341.40     1379.62     15.04 o 
  -1   7   3     1996.65     1965.68     17.26 o 
   0   7   3     1613.01     1763.96     32.11 o 
   1   7   3      109.37      110.84      5.59 o 
   2   7   3      141.05      157.66      7.94 o 
   3   7   3      222.29      225.20     10.75 o 
   4   7   3       39.48       32.84      5.99 o 
   5   7   3       17.01       15.31      5.98 o 
  -6   8   3        5.88        0.57      9.60 o 
  -5   8   3       31.27       40.63      6.43 o 
  -4   8   3        1.85       -0.68      3.25 o 
  -3   8   3       61.23       57.12      3.37 o 
  -2   8   3       44.61       44.76      3.34 o 
  -1   8   3        6.77        7.14      1.66 o 
   0   8   3      151.76      167.60      6.68 o 
   1   8   3      435.18      422.96     10.13 o 
   2   8   3        4.49        9.05      3.06 o 
   3   8   3       23.82       24.02      5.20 o 
   4   8   3       82.23       95.97     12.66 o 
   5   8   3        0.21       -4.57      5.90 o 
  -6   9   3       11.67       24.52      6.41 o 
  -5   9   3       10.39       16.79      4.94 o 
  -4   9   3       24.09       18.94      4.71 o 
  -3   9   3      594.05      698.57     13.12 o 
  -2   9   3      788.36      810.01     11.22 o 
  -1   9   3      889.02      850.32      9.17 o 
   0   9   3      215.45      210.93      5.07 o 
   1   9   3     1229.95     1267.31     20.79 o 
   2   9   3        0.14        1.87      2.76 o 
   3   9   3       14.69       16.79      7.92 o 
   4   9   3       48.89       47.43      6.98 o 
   5   9   3       29.96       40.16      7.22 o 
  -6  10   3        5.84       17.92      5.77 o 
  -5  10   3      264.24      248.32     12.25 o 
  -4  10   3        1.79        5.83      3.73 o 
  -3  10   3      384.48      375.27      9.72 o 
  -2  10   3       45.37       39.84      3.75 o 
  -1  10   3        0.60        5.25      1.45 o 
   0  10   3      189.07      155.26      4.61 o 
   1  10   3      355.25      382.47     10.33 o 
   2  10   3        4.26        4.98      2.58 o 
   3  10   3       64.32       69.38      9.02 o 
   4  10   3        0.23        7.76      4.28 o 
   5  10   3        2.77       13.35      6.53 o 
  -6  11   3        1.91       12.00      4.34 o 
  -5  11   3       26.21       35.21      6.70 o 
  -4  11   3       71.14       62.67      6.95 o 
  -3  11   3       45.80       66.49      5.12 o 
  -2  11   3      348.98      367.07      7.90 o 
  -1  11   3      273.63      274.35      5.57 o 
   0  11   3      653.86      737.67      9.47 o 
   1  11   3      225.00      211.57      6.78 o 
   2  11   3      117.40      102.20      6.44 o 
   3  11   3        0.10        4.92      4.64 o 
   4  11   3        0.96        6.58      4.86 o 
  -6  12   3        5.28       14.91      4.92 o 
  -5  12   3      309.13      295.51     16.12 o 
  -4  12   3       34.27       47.01      6.35 o 
  -3  12   3       16.07       17.47      3.29 o 
  -2  12   3     1244.76     1227.76     13.03 o 
  -1  12   3     2039.67     2200.82     18.20 o 
   0  12   3      520.11      511.45      8.01 o 
   1  12   3      819.67      840.87     13.72 o 
   2  12   3       63.26       56.05      5.20 o 
   3  12   3      117.02      126.89      9.87 o 
   4  12   3        0.15        3.20      4.05 o 
  -6  13   3        4.01       10.14      5.15 o 
  -5  13   3        9.63        9.85      4.18 o 
  -4  13   3      582.91      547.29     16.31 o 
  -3  13   3       69.85       72.51      5.41 o 
  -2  13   3      278.50      239.68      5.04 o 
  -1  13   3       44.96       44.49      2.97 o 
   0  13   3        3.49        0.91      1.35 o 
   1  13   3      186.58      166.18      6.42 o 
   2  13   3      108.50       91.27      6.35 o 
   3  13   3      114.56      112.16      9.16 o 
   4  13   3       20.31       12.04      6.48 o 
  -6  14   3        1.04       -5.93      6.76 o 
  -5  14   3       44.81       60.01      7.69 o 
  -4  14   3        2.94        1.01      3.34 o 
  -3  14   3       89.69       86.48      6.80 o 
  -2  14   3      357.24      382.35      6.53 o 
  -1  14   3      365.85      406.23      8.46 o 
   0  14   3       74.93       60.21      3.41 o 
   1  14   3      328.64      306.09      8.55 o 
   2  14   3      121.44      119.22      8.69 o 
   3  14   3      145.50      118.99     10.38 o 
   4  14   3        0.65        5.92      5.39 o 
  -6  15   3        5.25       13.13      4.47 o 
  -5  15   3        7.85        8.71      4.22 o 
  -4  15   3       94.38       91.60      8.34 o 
  -3  15   3        6.37        7.23      2.69 o 
  -2  15   3        8.64       21.72      3.41 o 
  -1  15   3       36.27       45.70      3.27 o 
   0  15   3        1.55       -0.99      1.36 o 
   1  15   3      153.03      172.10      6.90 o 
   2  15   3       10.52        8.98      3.12 o 
   3  15   3       16.00       22.06      4.26 o 
   4  15   3        4.23        9.07      9.62 o 
  -6  16   3        7.52       -1.28      5.28 o 
  -5  16   3       94.78       79.98      8.84 o 
  -4  16   3        0.03        2.48      3.45 o 
  -3  16   3      228.04      235.99     10.26 o 
  -2  16   3      156.86      180.26      6.53 o 
  -1  16   3        8.90       16.62      2.36 o 
   0  16   3        6.38        6.49      1.83 o 
   1  16   3       88.14       77.77      5.42 o 
   2  16   3      149.40      137.89      9.59 o 
   3  16   3        0.51        4.09      3.83 o 
   4  16   3        0.01       -4.51      4.51 o 
  -6  17   3        0.11       -3.54      3.54 o 
  -5  17   3        5.21        2.00      3.53 o 
  -4  17   3       23.15       18.79      4.72 o 
  -3  17   3      190.59      188.34      9.93 o 
  -2  17   3       57.54       57.13      4.45 o 
  -1  17   3       55.89       60.79      3.79 o 
   0  17   3      211.98      200.85      6.78 o 
   1  17   3       69.41       80.63      5.99 o 
   2  17   3        1.96        0.76      2.62 o 
   3  17   3        0.00       -0.07      4.38 o 
   4  17   3        0.05       -3.25     15.05 o 
  -5  18   3        0.59        6.18      3.86 o 
  -4  18   3        7.38       14.27      4.17 o 
  -3  18   3        0.64       -0.29      4.55 o 
  -2  18   3      434.44      438.32     13.84 o 
  -1  18   3       21.19       23.89      2.95 o 
   0  18   3      260.36      278.82      9.71 o 
   1  18   3      260.96      253.88     12.66 o 
   2  18   3      147.87      157.20     10.52 o 
   3  18   3      147.25      138.57     11.10 o 
   4  18   3       26.95       35.53      8.54 o 
  -5  19   3        0.38        2.37      4.31 o 
  -4  19   3        1.26        4.17      3.61 o 
  -3  19   3       23.19       30.18      5.33 o 
  -2  19   3      835.26      812.51     17.89 o 
  -1  19   3        1.50        0.93      2.36 o 
   0  19   3        6.14        3.56      2.20 o 
   1  19   3       17.48       18.64      4.50 o 
   2  19   3      394.86      372.21     14.32 o 
   3  19   3       38.97       38.54      6.56 o 
   4  19   3        1.12        3.38      5.85 o 
  -5  20   3       35.07       43.08      7.03 o 
  -4  20   3       47.08       45.02      6.60 o 
  -3  20   3      615.00      618.73     17.16 o 
  -2  20   3        2.67       -0.98      2.74 o 
  -1  20   3        3.63        4.35      2.34 o 
   0  20   3        9.57       13.96      2.88 o 
   1  20   3       51.38       39.10      5.87 o 
   2  20   3       10.18        7.12      3.82 o 
   3  20   3       87.79       83.22      9.80 o 
   4  20   3        1.05        4.02      4.70 o 
  -5  21   3        1.52       -1.04      3.49 o 
  -4  21   3       15.60        6.51      3.99 o 
  -3  21   3       13.70       11.30      4.23 o 
  -2  21   3       15.09       18.77      4.11 o 
  -1  21   3        5.58        0.84      2.34 o 
   0  21   3      122.33      113.87      8.11 o 
   1  21   3      269.77      247.44     11.04 o 
   2  21   3        2.30        2.53      3.84 o 
   3  21   3       62.05       53.61      7.86 o 
   4  21   3       13.22       10.10      5.21 o 
  -5  22   3       24.20       26.03      5.90 o 
  -4  22   3        3.64        5.96      4.10 o 
  -3  22   3      307.47      296.13     12.43 o 
  -2  22   3       61.02       63.07      6.89 o 
  -1  22   3       36.28       47.58      7.30 o 
   0  22   3        5.11        4.14      4.91 o 
   1  22   3        4.14       13.09      6.20 o 
   2  22   3       42.73       36.25      6.20 o 
   3  22   3       20.79       14.70      4.93 o 
   4  22   3        2.42       -4.84      4.84 o 
  -5  23   3        3.09        6.85      6.27 o 
  -4  23   3        4.47        2.75      3.40 o 
  -3  23   3      394.05      362.63     13.90 o 
  -2  23   3       98.67       95.84     10.03 o 
  -1  23   3        1.41        3.69      3.99 o 
   0  23   3       41.96       46.15      5.84 o 
   1  23   3       98.00      101.27      8.92 o 
   2  23   3       38.99       24.60      5.77 o 
   3  23   3        6.37       13.71      5.23 o 
  -5  24   3        6.76       19.53      7.50 o 
  -4  24   3       15.76       16.38      6.51 o 
  -3  24   3        0.71       -3.07      4.45 o 
  -2  24   3      174.72      186.30     14.82 o 
  -1  24   3        0.02       -3.60      5.56 o 
   0  24   3      292.82      271.77     11.75 o 
   1  24   3       39.36       36.52      5.86 o 
   2  24   3        3.41        2.82      4.42 o 
   3  24   3      102.83       93.11      9.91 o 
  -5  25   3       26.85       39.33      6.90 o 
  -4  25   3       87.66       96.77      9.66 o 
  -3  25   3       28.42       22.78      5.16 o 
  -2  25   3        0.22        2.09      4.51 o 
  -1  25   3      128.18      142.64     16.87 o 
   0  25   3       57.23       76.49      9.08 o 
   1  25   3        9.51        6.15      5.35 o 
   2  25   3        9.03       19.97      7.92 o 
   3  25   3       79.25       75.23      9.22 o 
  -4  26   3      106.52      118.39     13.18 o 
  -3  26   3       26.08       18.28      5.09 o 
  -2  26   3       25.62       30.06      8.16 o 
  -1  26   3       20.74       28.98      6.81 o 
   0  26   3        0.88        8.05      3.85 o 
   1  26   3      136.78      119.24      9.97 o 
   2  26   3       44.64       55.42     10.43 o 
   3  26   3        6.93        7.99      5.56 o 
  -4  27   3        0.02       -0.37      3.46 o 
  -3  27   3        8.29        3.32      5.91 o 
  -2  27   3        0.01       -2.46      3.92 o 
  -1  27   3      270.69      285.02     26.96 o 
   0  27   3       56.83       48.87      6.70 o 
   1  27   3       13.80        5.03      4.48 o 
   2  27   3        1.50        3.17      4.51 o 
   3  27   3        1.22       -1.28      4.83 o 
  -4  28   3        1.72        4.93      8.99 o 
  -3  28   3       59.95       61.59     10.51 o 
  -2  28   3       83.49       86.60     11.55 o 
  -1  28   3      275.55      284.30     17.18 o 
   0  28   3       14.91       18.35      7.43 o 
   1  28   3      109.49      107.14      9.77 o 
   2  28   3       12.69       14.51      5.49 o 
   3  28   3        2.58       -0.31      6.17 o 
  -4  29   3       30.73       53.88     10.21 o 
  -3  29   3        3.70        4.92      5.22 o 
  -2  29   3        0.14       -4.45      4.45 o 
  -1  29   3        7.03       -1.55      4.74 o 
   0  29   3        5.00        7.70      5.45 o 
   1  29   3      131.30      129.40     14.35 o 
   2  29   3        9.90       14.81      5.88 o 
  -4  30   3        3.17        1.04     10.91 o 
  -3  30   3       31.26       43.35     24.82 o 
  -2  30   3       13.24        6.13      5.93 o 
  -1  30   3       73.24       88.84     18.69 o 
   0  30   3        0.00        6.59      4.92 o 
   1  30   3        5.07        4.72      5.31 o 
   2  30   3        1.74        8.43      8.30 o 
  -3  31   3        7.37        2.76      9.30 o 
  -2  31   3      105.88      105.74     13.12 o 
  -1  31   3       32.67       39.31     13.07 o 
   0  31   3        4.52        5.86      5.29 o 
   1  31   3        0.70       -1.46      3.84 o 
   2  31   3       37.81       42.97      8.14 o 
  -3  32   3       12.28        9.42      7.18 o 
  -2  32   3        3.54       -1.33      7.41 o 
  -1  32   3        2.47        2.17      4.78 o 
   0  32   3       10.89        9.48      5.42 o 
   1  32   3       10.41       15.81      5.16 o 
   2  32   3       10.53       19.20      6.47 o 
  -3  33   3        9.79       20.13      7.51 o 
  -2  33   3        0.64       -4.04      4.04 o 
  -1  33   3        2.16        4.67      7.13 o 
   0  33   3       23.12       31.64     12.76 o 
   1  33   3       10.71        9.18     10.69 o 
  -2  34   3        8.21        9.48      8.76 o 
  -1  34   3       38.75       43.37      9.30 o 
   0  34   3       48.39       40.58      8.61 o 
   1  34   3       23.29       30.02     10.47 o 
  -2  35   3       57.59       53.63     10.53 o 
  -1  35   3       38.49       36.50      8.71 o 
   0  35   3        8.90       25.36      7.17 o 
  -1  36   3       12.82        9.12      7.08 o 
   0  36   3        8.73       14.47      7.42 o 
  -6   0   4        4.58        3.25      8.33 o 
  -5   0   4      138.96      140.64     18.46 o 
  -4   0   4       26.07       18.02      4.14 o 
  -3   0   4     1872.98     2068.97     24.81 o 
  -2   0   4       32.67       29.26      3.13 o 
  -1   0   4        2.82        6.94      3.22 o 
   0   0   4      603.16      586.82     12.68 o 
   1   0   4      304.23      336.87     15.57 o 
   2   0   4      155.94      163.44     14.66 o 
   3   0   4        0.63        0.22      6.40 o 
   4   0   4      121.57      116.35     18.56 o 
  -6   1   4       91.53       99.66     13.23 o 
  -5   1   4        0.23        0.47      4.75 o 
  -4   1   4       13.96       22.07      3.49 o 
  -3   1   4        3.04        3.24      1.60 o 
  -2   1   4       21.53       29.09      2.22 o 
  -1   1   4      339.19      319.73      5.83 o 
   0   1   4      348.65      398.24      7.30 o 
   1   1   4       30.43       26.10      3.70 o 
   2   1   4       24.99       22.02      9.19 o 
   3   1   4      169.71      185.99     13.11 o 
   4   1   4       22.28       22.38      9.03 o 
  -6   2   4       17.92       23.04      7.67 o 
  -5   2   4      100.80       88.71     10.84 o 
  -4   2   4       90.38      100.46      5.95 o 
  -3   2   4      550.93      485.84     12.24 o 
  -2   2   4      142.53      168.56      4.08 o 
  -1   2   4      816.76      894.26     11.09 o 
   0   2   4      688.17      739.42     13.72 o 
   1   2   4      178.27      202.08      8.70 o 
   2   2   4        0.11       -2.52      2.92 o 
   3   2   4       23.31       32.80      5.75 o 
   4   2   4       36.62       44.03      6.85 o 
  -6   3   4        1.90        8.92      5.92 o 
  -5   3   4      230.20      241.77     16.39 o 
  -4   3   4       53.88       74.38      5.94 o 
  -3   3   4      181.31      168.43      4.62 o 
  -2   3   4       39.88       73.68      2.98 o 
  -1   3   4      587.27      609.92      7.41 o 
   0   3   4       45.89       50.30      3.37 o 
   1   3   4      773.81      870.06     17.50 o 
   2   3   4       58.23       67.34     10.43 o 
   3   3   4       93.17       88.71      8.33 o 
   4   3   4        8.52        8.07      5.85 o 
  -6   4   4        4.09        9.02      6.35 o 
  -5   4   4       18.17       16.45      6.07 o 
  -4   4   4      345.36      330.57     10.10 o 
  -3   4   4        2.02        7.84      2.13 o 
  -2   4   4      948.81      970.27      9.65 o 
  -1   4   4      941.02     1015.71      9.78 o 
   0   4   4      237.08      287.33     11.64 o 
   1   4   4       90.56       96.29      5.93 o 
   2   4   4        0.86        0.40      2.95 o 
   3   4   4       19.13       25.89      5.47 o 
   4   4   4       39.72       54.90      7.52 o 
  -6   5   4        6.95       10.28      6.53 o 
  -5   5   4      102.92      108.25      8.92 o 
  -4   5   4      107.81      123.76      7.21 o 
  -3   5   4     1127.21     1161.95     15.12 o 
  -2   5   4      329.81      399.00      5.57 o 
  -1   5   4      304.48      323.76      7.10 o 
   0   5   4      471.66      485.01      8.47 o 
   1   5   4      106.26      101.50      5.72 o 
   2   5   4        8.59        6.74      3.50 o 
   3   5   4       36.47       46.37     10.12 o 
   4   5   4       10.99       11.87      5.14 o 
  -6   6   4        2.61        9.55      6.75 o 
  -5   6   4       51.09       56.39      6.92 o 
  -4   6   4       40.77       40.75      4.86 o 
  -3   6   4      274.62      272.06     10.62 o 
  -2   6   4      539.66      561.25     10.81 o 
  -1   6   4      140.66      148.83      6.40 o 
   0   6   4      369.62      331.14      6.77 o 
   1   6   4        0.13        3.61      2.37 o 
   2   6   4       30.05       30.01      4.83 o 
   3   6   4       93.91       98.08      8.72 o 
   4   6   4       29.27       39.17      6.56 o 
  -6   7   4        0.04        8.33      5.93 o 
  -5   7   4        1.83        7.02      3.96 o 
  -4   7   4      275.11      257.55      9.22 o 
  -3   7   4       34.57       41.08      3.81 o 
  -2   7   4      172.66      181.18      5.23 o 
  -1   7   4     2058.38     2099.78     25.42 o 
   0   7   4     1115.58     1083.50     27.56 o 
   1   7   4       18.34       11.41      2.79 o 
   2   7   4      213.29      199.38      9.16 o 
   3   7   4       17.77       23.93      5.25 o 
   4   7   4        0.61       11.23      8.10 o 
  -6   8   4        4.90       10.85      6.51 o 
  -5   8   4      152.81      144.14     10.23 o 
  -4   8   4       22.14       12.13      3.64 o 
  -3   8   4       66.72       55.70      4.27 o 
  -2   8   4       15.08       25.07      2.93 o 
  -1   8   4     1367.02     1249.02     19.00 o 
   0   8   4      999.59     1078.96     23.59 o 
   1   8   4      190.10      228.46      7.96 o 
   2   8   4       32.89       35.63      5.02 o 
   3   8   4      137.77      145.02     10.14 o 
   4   8   4       26.34       25.87      7.60 o 
  -6   9   4       25.28       26.72      7.96 o 
  -5   9   4      189.14      203.06     11.85 o 
  -4   9   4      557.97      505.35     12.80 o 
  -3   9   4       64.86       77.42      4.86 o 
  -2   9   4       12.05       23.77      3.50 o 
  -1   9   4     1084.73      961.74     16.69 o 
   0   9   4      629.10      611.29     11.62 o 
   1   9   4        2.34        3.24      2.59 o 
   2   9   4      388.66      393.11     12.55 o 
   3   9   4        5.38        3.29      4.74 o 
   4   9   4       40.96       42.93      8.93 o 
  -6  10   4       19.51       21.31      7.63 o 
  -5  10   4       61.26       69.77      7.76 o 
  -4  10   4      210.41      216.17      8.70 o 
  -3  10   4       58.67       52.93      4.36 o 
  -2  10   4      154.18      143.72      5.84 o 
  -1  10   4      709.97      719.82     14.55 o 
   0  10   4      406.84      387.51      7.74 o 
   1  10   4      216.62      202.18      7.78 o 
   2  10   4       85.23       72.14     10.57 o 
   3  10   4       43.90       41.18      8.07 o 
   4  10   4        6.71       14.95      6.58 o 
  -6  11   4       20.68       21.41      7.81 o 
  -5  11   4      183.96      196.33     17.81 o 
  -4  11   4       14.28       15.01      3.76 o 
  -3  11   4       18.32       24.14      3.36 o 
  -2  11   4       91.28       88.06      4.46 o 
  -1  11   4       74.66       77.64      3.68 o 
   0  11   4        1.15        2.42      1.42 o 
   1  11   4       69.84       63.46      7.02 o 
   2  11   4        8.51       18.85      7.73 o 
   3  11   4       37.28       34.97      7.71 o 
   4  11   4        2.75       -0.14      5.58 o 
  -6  12   4        0.34        1.13      5.41 o 
  -5  12   4       18.12        9.13      4.38 o 
  -4  12   4       75.20       85.41      6.77 o 
  -3  12   4       70.55       73.46      4.97 o 
  -2  12   4       11.56       10.48      2.30 o 
  -1  12   4      543.43      633.13      8.46 o 
   0  12   4        9.88       10.69      2.87 o 
   1  12   4        1.64        4.81      4.14 o 
   2  12   4       98.19      121.32     11.56 o 
   3  12   4        1.01        0.97      5.13 o 
   4  12   4        7.85        7.04      6.00 o 
  -6  13   4        0.22        2.34      4.59 o 
  -5  13   4       77.29       87.81      9.83 o 
  -4  13   4      485.41      458.90     12.63 o 
  -3  13   4      124.03      125.93      6.16 o 
  -2  13   4       35.57       48.39      3.70 o 
  -1  13   4      418.02      455.12      7.37 o 
   0  13   4      173.33      185.05      6.65 o 
   1  13   4      374.52      330.83     15.24 o 
   2  13   4       54.62       58.59      8.85 o 
   3  13   4        0.22       12.18      8.57 o 
   4  13   4        0.48       16.86      7.04 o 
  -6  14   4        1.03        3.20      4.61 o 
  -5  14   4        6.98       12.80      4.54 o 
  -4  14   4        6.44        3.40      3.66 o 
  -3  14   4      217.14      217.51      7.97 o 
  -2  14   4        7.40       12.47      2.42 o 
  -1  14   4       16.79       20.78      2.26 o 
   0  14   4      130.23      127.95      6.09 o 
   1  14   4       15.19       19.38      4.51 o 
   2  14   4      759.63      744.39     24.09 o 
   3  14   4        0.68        6.04      5.15 o 
   4  14   4       18.49       20.19      7.81 o 
  -6  15   4        4.51       12.72      5.34 o 
  -5  15   4      222.64      211.19     15.42 o 
  -4  15   4      915.73      898.71     34.16 o 
  -3  15   4        7.45       12.07      3.16 o 
  -2  15   4        5.38        4.08      2.08 o 
  -1  15   4       57.87       41.93      3.92 o 
   0  15   4       64.92       74.80      5.11 o 
   1  15   4      383.66      328.83     12.51 o 
   2  15   4      264.65      244.13     11.90 o 
   3  15   4       52.15       70.83     12.42 o 
   4  15   4       18.25       19.58      7.17 o 
  -6  16   4        1.31        2.59      4.55 o 
  -5  16   4        0.31       -3.82      3.82 o 
  -4  16   4      119.97      131.25      9.61 o 
  -3  16   4        0.14        0.89      2.59 o 
  -2  16   4        0.25        3.19      2.85 o 
  -1  16   4       72.06       78.72      5.04 o 
   0  16   4       80.29       71.12      5.44 o 
   1  16   4       13.72        4.25      3.50 o 
   2  16   4      214.94      192.38     11.49 o 
   3  16   4       12.40       12.58      6.22 o 
   4  16   4        4.90        9.73      6.44 o 
  -6  17   4       30.22       16.63      7.48 o 
  -5  17   4        4.58        7.06      4.56 o 
  -4  17   4      203.57      201.20     23.10 o 
  -3  17   4      527.16      468.49     13.87 o 
  -2  17   4        0.01       -0.35      2.04 o 
  -1  17   4      124.99      137.22      6.81 o 
   0  17   4      666.01      670.43     16.03 o 
   1  17   4       91.47      101.86     12.02 o 
   2  17   4       30.08       28.00      5.54 o 
   3  17   4        1.10       11.41      5.80 o 
   4  17   4       21.80       34.34     11.23 o 
  -6  18   4        1.57        3.75      4.41 o 
  -5  18   4        0.24        9.06      4.31 o 
  -4  18   4        8.12        6.02      4.02 o 
  -3  18   4        9.74        8.49      3.81 o 
  -2  18   4        0.43        0.20      2.22 o 
  -1  18   4       47.59       47.98      4.30 o 
   0  18   4       60.05       54.67      6.16 o 
   1  18   4      315.18      281.46     11.80 o 
   2  18   4        1.17        2.50      6.24 o 
   3  18   4       77.75       74.45     11.11 o 
   4  18   4        1.14       -3.80      6.26 o 
  -5  19   4       55.74       59.45      7.80 o 
  -4  19   4        0.25        0.25      3.17 o 
  -3  19   4       24.17       19.42      5.44 o 
  -2  19   4      340.38      338.27     12.65 o 
  -1  19   4       10.68        5.76      4.20 o 
   0  19   4      361.30      343.64     12.07 o 
   1  19   4      272.11      247.31     16.70 o 
   2  19   4       30.82       36.98      9.50 o 
   3  19   4        0.58       -0.90      4.94 o 
  -5  20   4       11.27       19.08      6.34 o 
  -4  20   4       36.38       45.56      6.37 o 
  -3  20   4      881.80      771.29     24.98 o 
  -2  20   4      445.36      439.75     18.42 o 
  -1  20   4        0.59        0.71      9.40 o 
   0  20   4      325.78      308.50     11.68 o 
   1  20   4       46.23       48.06      6.66 o 
   2  20   4      122.95      109.56     15.39 o 
   3  20   4       83.96       87.53     12.76 o 
  -5  21   4       77.51       68.65      8.22 o 
  -4  21   4       29.17       35.02      6.00 o 
  -3  21   4       15.15       22.99      6.21 o 
  -2  21   4        1.87        6.75      4.69 o 
  -1  21   4        9.75       12.65      5.07 o 
   0  21   4       43.38       35.58      5.49 o 
   1  21   4        9.82       10.65      4.53 o 
   2  21   4       32.20       28.98      5.74 o 
   3  21   4       13.87       13.15     10.58 o 
  -5  22   4      106.20      132.97     11.58 o 
  -4  22   4       46.78       46.35     12.33 o 
  -3  22   4        2.53       -3.58      3.58 o 
  -2  22   4      174.35      173.71     20.61 o 
  -1  22   4       30.36       25.84      6.61 o 
   0  22   4      439.12      369.49     16.94 o 
   1  22   4      130.39      118.91      9.86 o 
   2  22   4       30.03       19.75      7.59 o 
   3  22   4        6.62       13.17      5.03 o 
  -5  23   4        8.54        4.83      5.13 o 
  -4  23   4        0.80       -1.34      4.23 o 
  -3  23   4        0.57        5.08      3.98 o 
  -2  23   4       80.57       97.78     11.50 o 
  -1  23   4      157.82      132.19     12.84 o 
   0  23   4      459.74      435.12     15.65 o 
   1  23   4        1.04       -2.68      3.36 o 
   2  23   4       27.58       20.85      6.97 o 
   3  23   4        3.77        6.34      4.66 o 
  -5  24   4       24.11       28.92      6.90 o 
  -4  24   4        0.01        3.94      6.27 o 
  -3  24   4       91.33       92.65     11.28 o 
  -2  24   4      339.53      338.47     17.56 o 
  -1  24   4        0.69       -3.59      4.01 o 
   0  24   4        0.58       -2.97      2.97 o 
   1  24   4       38.70       39.83      6.22 o 
   2  24   4        6.45        6.54      4.02 o 
   3  24   4       27.18       33.06      7.22 o 
  -5  25   4        0.02       -7.07      8.72 o 
  -4  25   4       35.91       52.67     17.44 o 
  -3  25   4       63.13       73.26     10.12 o 
  -2  25   4      278.86      298.60     17.66 o 
  -1  25   4       18.36       21.07      6.34 o 
   0  25   4      285.75      260.82     12.41 o 
   1  25   4       16.84       20.23      5.33 o 
   2  25   4       48.88       63.38      8.16 o 
   3  25   4       14.06        6.83      7.12 o 
  -4  26   4        0.87       -3.80      6.37 o 
  -3  26   4       19.99       21.85      6.35 o 
  -2  26   4        2.67       -2.20      4.16 o 
  -1  26   4       98.55      112.51     12.63 o 
   0  26   4      207.33      200.69     15.87 o 
   1  26   4        0.28       -3.37      3.37 o 
   2  26   4        6.58        9.30      4.56 o 
  -4  27   4        7.10       -0.18     10.06 o 
  -3  27   4       99.06      120.63     25.60 o 
  -2  27   4        7.21        5.92     12.03 o 
  -1  27   4       72.22       65.53     16.05 o 
   0  27   4       28.99       35.32      7.63 o 
   1  27   4        0.53       -0.73      5.23 o 
   2  27   4        2.90        3.28      4.00 o 
  -4  28   4       55.22       65.31     10.60 o 
  -3  28   4       12.44        1.52      9.32 o 
  -2  28   4       22.60       22.97     13.59 o 
  -1  28   4       10.89        2.42      7.85 o 
   0  28   4        0.19       -3.97      3.97 o 
   1  28   4        1.21        6.94      4.13 o 
   2  28   4        6.62        4.03      4.83 o 
  -4  29   4       35.07       58.20     25.78 o 
  -3  29   4        2.92        2.19      4.27 o 
  -2  29   4       52.64       56.41     10.08 o 
  -1  29   4        1.96       -1.14      4.04 o 
   0  29   4       80.10       73.49     13.76 o 
   1  29   4        8.27        4.49      4.25 o 
   2  29   4       14.77       25.88      6.46 o 
  -4  30   4        4.33        6.88      5.67 o 
  -3  30   4       14.31       23.90      6.63 o 
  -2  30   4        6.98       14.50      6.52 o 
  -1  30   4       46.94       52.92      9.48 o 
   0  30   4       77.90       80.35     11.43 o 
   1  30   4        4.84       14.66      6.58 o 
   2  30   4        1.54       -2.27      4.66 o 
  -3  31   4        3.24        0.14      5.02 o 
  -2  31   4       64.20       71.53     11.12 o 
  -1  31   4       17.23        4.38      7.25 o 
   0  31   4        0.29        0.39      4.38 o 
   1  31   4        0.42       -7.65     10.30 o 
  -3  32   4        5.82       10.88      6.77 o 
  -2  32   4       10.08       10.61      6.35 o 
  -1  32   4       26.45       36.00      8.92 o 
   0  32   4        1.44        1.28      5.19 o 
   1  32   4       13.38        7.47      6.57 o 
  -3  33   4       16.93       12.06      7.68 o 
  -2  33   4        7.12        9.28      6.86 o 
  -1  33   4        1.58       10.81      8.19 o 
   0  33   4        0.19        2.93      6.15 o 
   1  33   4        0.39       -4.49      4.49 o 
  -2  34   4       26.50       48.19      9.87 o 
  -1  34   4        0.06       14.80      6.46 o 
   0  34   4       33.26       49.20      9.89 o 
  -1  35   4        9.52       14.88      6.63 o 
  -6   1   5      101.81      117.32     13.27 o 
  -5   1   5      109.76       94.56     10.91 o 
  -4   1   5       40.34       44.05      5.04 o 
  -3   1   5       71.39       54.08      3.25 o 
  -2   1   5       45.18       41.89      2.71 o 
  -1   1   5      123.15      130.41      4.29 o 
   0   1   5       76.96       74.48      4.14 o 
   1   1   5      163.96      148.07      8.46 o 
   2   1   5       44.69       43.48      5.82 o 
   3   1   5        1.59        6.23      4.85 o 
   4   1   5        0.28        0.94      4.31 o 
  -6   2   5       65.30       63.22     10.58 o 
  -5   2   5      130.51      112.66     11.55 o 
  -4   2   5        8.14        7.51      3.34 o 
  -3   2   5      406.39      394.48      8.42 o 
  -2   2   5      378.74      340.26      6.09 o 
  -1   2   5       54.06       41.43      3.37 o 
   0   2   5      545.13      636.04     10.30 o 
   1   2   5       20.88       28.15      4.26 o 
   2   2   5        7.51        5.85      3.64 o 
   3   2   5       16.79       23.88      5.25 o 
   4   2   5        3.05       11.86     10.11 o 
  -6   3   5        0.03        5.84      5.67 o 
  -5   3   5        0.26        4.69      4.92 o 
  -4   3   5       17.07       19.92      3.41 o 
  -3   3   5      111.50      124.29      6.39 o 
  -2   3   5        6.07       11.46      1.76 o 
  -1   3   5        4.61        5.90      1.66 o 
   0   3   5      759.59      788.26     17.18 o 
   1   3   5       57.27       62.92      5.48 o 
   2   3   5      114.23      131.21      8.74 o 
   3   3   5        0.00        9.08      5.48 o 
   4   3   5        0.97       -2.66      5.60 o 
  -6   4   5       72.54       68.65     15.51 o 
  -5   4   5        5.01        1.55      6.31 o 
  -4   4   5      131.28      138.98      6.83 o 
  -3   4   5      384.20      415.43      8.79 o 
  -2   4   5        1.30        7.04      1.73 o 
  -1   4   5      177.92      188.46      6.03 o 
   0   4   5      667.97      611.74     10.93 o 
   1   4   5       10.34       12.58      3.48 o 
   2   4   5       14.25        5.55      3.79 o 
   3   4   5       12.60       22.34      6.28 o 
   4   4   5       11.29        9.14      6.54 o 
  -6   5   5       10.94        4.22      7.31 o 
  -5   5   5       40.11       58.85      9.95 o 
  -4   5   5        9.89       11.61      3.13 o 
  -3   5   5        0.02        2.91      1.94 o 
  -2   5   5      996.74      967.48     10.39 o 
  -1   5   5       82.35       65.78      4.31 o 
   0   5   5      152.43      117.49      4.86 o 
   1   5   5      174.41      190.11      7.77 o 
   2   5   5       30.21       34.83      7.12 o 
   3   5   5      104.14      110.89     15.33 o 
   4   5   5        6.41       11.15     10.99 o 
  -6   6   5       79.61       91.77     11.98 o 
  -5   6   5      290.65      303.11     15.84 o 
  -4   6   5       68.87       56.91      4.91 o 
  -3   6   5       39.07       36.51      4.26 o 
  -2   6   5     1240.27     1306.25     12.29 o 
  -1   6   5       81.35       79.54      4.71 o 
   0   6   5       19.60       26.53      5.34 o 
   1   6   5       71.81       60.17      7.41 o 
   2   6   5       22.85       28.92      6.98 o 
   3   6   5       10.97        9.22      6.76 o 
   4   6   5        9.92       20.69      7.52 o 
  -6   7   5        6.48        6.19      5.92 o 
  -5   7   5       18.81       36.82      7.65 o 
  -4   7   5        4.52        1.52      2.81 o 
  -3   7   5       19.59       26.12      3.29 o 
  -2   7   5       50.61       42.11      2.58 o 
  -1   7   5     3148.66     3321.58     49.40 o 
   0   7   5      353.18      385.13     13.77 o 
   1   7   5      155.82      150.88     14.14 o 
   2   7   5       11.12        8.15      5.29 o 
   3   7   5      163.27      149.26     13.83 o 
   4   7   5        0.38       10.76      6.63 o 
  -6   8   5        0.56        4.29      5.91 o 
  -5   8   5       21.85       29.86      5.47 o 
  -4   8   5       18.41       24.84      4.18 o 
  -3   8   5      110.51      120.13      5.59 o 
  -2   8   5      436.56      476.22      9.33 o 
  -1   8   5        2.87        0.72      2.43 o 
   0   8   5       44.74       43.08     10.02 o 
   1   8   5      204.31      164.23     11.22 o 
   2   8   5      116.52       92.82     11.17 o 
   3   8   5       24.02       23.51      7.13 o 
   4   8   5       14.22       15.86      7.25 o 
  -6   9   5        2.26        3.91      5.54 o 
  -5   9   5       52.95       53.61      8.41 o 
  -4   9   5        2.15        1.23      2.55 o 
  -3   9   5      147.77      152.25      7.72 o 
  -2   9   5      912.43      927.79     12.21 o 
  -1   9   5      150.70      133.17     12.40 o 
   0   9   5       81.17       44.25      6.44 o 
   1   9   5       68.60       74.61      8.51 o 
   2   9   5       97.29       85.39     10.12 o 
   3   9   5       26.73       18.51      6.92 o 
   4   9   5       44.25       52.37     10.02 o 
  -6  10   5       16.71       23.38      7.27 o 
  -5  10   5       37.01       34.43      7.56 o 
  -4  10   5      345.81      348.86      9.86 o 
  -3  10   5      423.08      402.35      9.28 o 
  -2  10   5      506.18      494.73     11.66 o 
  -1  10   5      529.39      494.09     13.13 o 
   0  10   5       51.71       55.63      7.07 o 
   1  10   5       74.15       57.99      7.90 o 
   2  10   5       81.17       87.07     16.40 o 
   3  10   5        1.58        2.93      5.64 o 
   4  10   5        0.26       10.05      6.43 o 
  -6  11   5        0.10        4.63      5.77 o 
  -5  11   5      105.71      100.80      9.15 o 
  -4  11   5       17.38       23.49      4.41 o 
  -3  11   5      130.57      144.97      6.32 o 
  -2  11   5        9.83       10.53      2.81 o 
  -1  11   5      469.11      508.08     13.36 o 
   0  11   5      941.00      906.82     22.97 o 
   1  11   5      606.32      538.19     18.80 o 
   2  11   5       38.67       39.66      9.96 o 
   3  11   5      134.28      135.30     14.23 o 
   4  11   5       34.92       48.49      9.71 o 
  -6  12   5        9.01       -3.18     10.03 o 
  -5  12   5       57.74       60.58      7.59 o 
  -4  12   5       35.34       33.93      4.64 o 
  -3  12   5      201.35      226.29     12.20 o 
  -2  12   5      316.75      324.95      9.72 o 
  -1  12   5      146.92      160.04      7.96 o 
   0  12   5        0.13        7.81      4.18 o 
   1  12   5      838.36      820.66     36.15 o 
   2  12   5       55.91       49.57      8.44 o 
   3  12   5       19.38       15.93      6.97 o 
   4  12   5        3.64       -9.84      9.84 o 
  -6  13   5       25.64       30.19      9.75 o 
  -5  13   5        7.07       10.16      4.55 o 
  -4  13   5       30.15       27.84      4.44 o 
  -3  13   5       82.44       88.17      6.61 o 
  -2  13   5        1.44       -1.91      1.91 o 
  -1  13   5      209.01      213.57      9.03 o 
   0  13   5      806.87      730.48     16.81 o 
   1  13   5       13.82       17.15      5.76 o 
   2  13   5       13.14       26.03      6.50 o 
   3  13   5        1.16        3.70      5.16 o 
  -6  14   5        3.81        9.46      6.14 o 
  -5  14   5        5.11        6.44      4.06 o 
  -4  14   5      124.93      151.50      8.23 o 
  -3  14   5       46.21       47.09      5.01 o 
  -2  14   5       87.85       96.93      6.48 o 
  -1  14   5        0.28        1.01      2.56 o 
   0  14   5      297.22      284.72     10.62 o 
   1  14   5       56.17       40.87      7.92 o 
   2  14   5       43.23       47.29      8.35 o 
   3  14   5       24.80       33.57      9.54 o 
  -6  15   5        0.34        1.84      5.84 o 
  -5  15   5      111.10      117.67     14.06 o 
  -4  15   5        9.29       13.59      4.25 o 
  -3  15   5       56.28       59.57      5.61 o 
  -2  15   5       26.33       25.57      5.51 o 
  -1  15   5        8.10        9.09      3.22 o 
   0  15   5      136.20      146.12      9.33 o 
   1  15   5        1.99        5.39      4.91 o 
   2  15   5        6.54        9.90      8.65 o 
   3  15   5        1.39        7.24      6.27 o 
  -6  16   5        0.06        0.04      4.58 o 
  -5  16   5       18.03       25.98      5.84 o 
  -4  16   5       42.06       48.51     19.33 o 
  -3  16   5      186.32      187.87      8.75 o 
  -2  16   5      112.20      101.71      6.82 o 
  -1  16   5        3.43        1.74      2.57 o 
   0  16   5       61.15       55.35      6.05 o 
   1  16   5       50.85       47.43      8.82 o 
   2  16   5       26.33       47.20     13.36 o 
   3  16   5        5.08        4.82      6.01 o 
  -6  17   5        1.83        0.55      4.67 o 
  -5  17   5        1.29       -0.56      4.81 o 
  -4  17   5      144.62      159.01     15.44 o 
  -3  17   5        6.17        6.09      3.70 o 
  -2  17   5      189.43      176.48      8.22 o 
  -1  17   5      189.43      186.27      9.64 o 
   0  17   5      145.60      155.89      9.49 o 
   1  17   5      409.23      376.22     23.12 o 
   2  17   5       17.11       13.10      6.62 o 
   3  17   5       32.65       37.42      8.75 o 
  -6  18   5        0.01        0.40      5.89 o 
  -5  18   5        3.22       12.13     11.03 o 
  -4  18   5       10.48       13.39      4.69 o 
  -3  18   5        4.61       12.68      4.35 o 
  -2  18   5        4.32        6.47      2.71 o 
  -1  18   5       53.01       63.76      6.66 o 
   0  18   5        0.33        4.86      3.18 o 
   1  18   5       64.58       72.42      9.95 o 
   2  18   5        5.07       10.02      5.22 o 
   3  18   5       41.67       56.88     10.27 o 
  -5  19   5      173.14      173.20     15.51 o 
  -4  19   5        6.92        9.02      4.72 o 
  -3  19   5      163.47      189.73     15.37 o 
  -2  19   5       28.72       30.73      5.79 o 
  -1  19   5      113.29      101.05     11.73 o 
   0  19   5        8.18        8.99      3.88 o 
   1  19   5        1.81        4.29      3.71 o 
   2  19   5        2.75       -0.95      5.12 o 
   3  19   5       33.07       25.04      8.60 o 
  -5  20   5        6.76       13.96      5.66 o 
  -4  20   5       85.08       83.54     10.60 o 
  -3  20   5      712.51      655.46     23.71 o 
  -2  20   5      111.07      113.89      9.17 o 
  -1  20   5        1.38        3.69      4.95 o 
   0  20   5       13.07       19.11      4.18 o 
   1  20   5      127.14      114.49      9.61 o 
   2  20   5        4.09       11.71     10.62 o 
   3  20   5        0.02       11.39      5.96 o 
  -5  21   5       57.30       62.52     10.19 o 
  -4  21   5        0.41       11.24      5.64 o 
  -3  21   5       16.96       16.40      9.63 o 
  -2  21   5       33.93       30.68      7.99 o 
  -1  21   5      191.93      175.22     42.69 o 
   0  21   5        0.21       -0.80      3.43 o 
   1  21   5        0.63        8.65      4.15 o 
   2  21   5        0.19        2.83      5.12 o 
   3  21   5       66.24       65.84     11.74 o 
  -5  22   5        5.66        2.20      5.37 o 
  -4  22   5       20.89       16.76      6.02 o 
  -3  22   5        0.17        1.41      4.21 o 
  -2  22   5        0.00        4.77      4.41 o 
  -1  22   5       57.96       58.96      9.17 o 
   0  22   5        1.81       -1.96      3.05 o 
   1  22   5       21.50       29.73      5.77 o 
   2  22   5        2.52       -0.18      5.32 o 
   3  22   5        0.43        7.48      6.26 o 
  -5  23   5        0.53       -0.52     15.62 o 
  -4  23   5        1.05       -0.11      4.52 o 
  -3  23   5      109.33      107.98     12.45 o 
  -2  23   5      106.87      109.43     12.04 o 
  -1  23   5      112.73      126.38     14.92 o 
   0  23   5       15.30       21.85      6.75 o 
   1  23   5        2.51       -2.79      3.35 o 
   2  23   5       12.38       13.02      4.80 o 
  -5  24   5        0.47        4.99      4.86 o 
  -4  24   5        0.26       12.18      9.66 o 
  -3  24   5        6.33       15.94      6.26 o 
  -2  24   5       42.92       50.88      8.99 o 
  -1  24   5       73.11       55.92      9.19 o 
   0  24   5        7.34       17.22      6.46 o 
   1  24   5        2.79        2.22      3.99 o 
   2  24   5        6.87       13.05      4.99 o 
  -5  25   5        7.23        5.71      4.94 o 
  -4  25   5        2.21        9.32      4.88 o 
  -3  25   5        5.22        7.79      4.98 o 
  -2  25   5      148.21      153.62     14.69 o 
  -1  25   5        0.29       -3.90      4.60 o 
   0  25   5        0.38       -4.06      4.89 o 
   1  25   5        1.94        8.24      4.32 o 
   2  25   5        5.29       10.73      4.97 o 
  -4  26   5        4.56        3.17      4.83 o 
  -3  26   5      198.27      180.39     16.29 o 
  -2  26   5       58.57       65.17     18.80 o 
  -1  26   5       32.00       20.22      7.07 o 
   0  26   5        0.00        0.33      8.69 o 
   1  26   5        2.58        3.97      4.20 o 
   2  26   5       12.17       28.61      6.58 o 
  -4  27   5       21.80       32.89      7.67 o 
  -3  27   5        6.67        8.08     10.43 o 
  -2  27   5        0.01       -1.91      4.19 o 
  -1  27   5       34.59       24.55      8.22 o 
   0  27   5        0.20       -3.59      5.14 o 
   1  27   5        1.90       -1.74      5.19 o 
   2  27   5       31.35       51.55     12.01 o 
  -4  28   5        8.64        9.98      4.97 o 
  -3  28   5       59.19       55.29      9.77 o 
  -2  28   5       58.60       57.63     10.54 o 
  -1  28   5        4.67       10.23      6.37 o 
   0  28   5       28.52       38.02      8.82 o 
   1  28   5       21.45       26.40     11.02 o 
  -4  29   5       53.34       51.98      9.72 o 
  -3  29   5        1.07        0.22      4.94 o 
  -2  29   5       16.28       28.59      8.68 o 
  -1  29   5       56.68       56.35     10.61 o 
   0  29   5        7.92        9.19      6.86 o 
   1  29   5        0.63       -2.40      6.06 o 
  -3  30   5        5.17       11.99      5.96 o 
  -2  30   5       27.10       30.19      8.19 o 
  -1  30   5       53.55       69.31     16.07 o 
   0  30   5        3.46        0.64      5.95 o 
   1  30   5        0.21        0.71      6.66 o 
  -3  31   5        0.06       -1.96      4.43 o 
  -2  31   5        0.07       -5.45      7.74 o 
  -1  31   5       40.65       63.07     11.01 o 
   0  31   5        1.66       10.75      6.93 o 
   1  31   5        0.10       -6.96      6.96 o 
  -3  32   5       61.77       47.04      9.40 o 
  -2  32   5        0.18        2.15      7.46 o 
  -1  32   5       47.83       40.88      9.02 o 
   0  32   5       13.63        9.06     11.53 o 
  -2  33   5        1.08       -6.93      6.93 o 
  -1  33   5       18.05        4.54      5.78 o 
   0  33   5        0.55       -2.96      5.19 o 
  -1  34   5        4.25        4.85      6.40 o 
  -6   0   6       19.43       30.70     10.79 o 
  -5   0   6       52.94       48.51      8.92 o 
  -4   0   6      566.09      575.27     19.41 o 
  -3   0   6       48.49       88.82      5.72 o 
  -2   0   6       29.13       38.15      4.06 o 
  -1   0   6       30.66       29.81      4.12 o 
   0   0   6      611.12      640.66     16.16 o 
   1   0   6       46.05       38.20      9.82 o 
   2   0   6       22.23       22.96      8.90 o 
   3   0   6      112.56      128.73     18.69 o 
  -6   1   6        0.41        1.03      5.09 o 
  -5   1   6        1.06        2.04      3.35 o 
  -4   1   6       34.41       40.03      4.96 o 
  -3   1   6      199.98      213.26      6.35 o 
  -2   1   6      156.04      159.98      4.76 o 
  -1   1   6       83.66       97.49      4.24 o 
   0   1   6      237.12      250.19      8.89 o 
   1   1   6       14.95       13.01      3.91 o 
   2   1   6      125.97      130.74     12.68 o 
   3   1   6       27.40       27.68      6.80 o 
  -6   2   6       38.55       48.86      8.99 o 
  -5   2   6       75.61       79.33      7.42 o 
  -4   2   6        0.69       -0.55      2.49 o 
  -3   2   6      216.87      221.44      6.57 o 
  -2   2   6      265.88      263.08      5.85 o 
  -1   2   6       75.47       76.80      5.58 o 
   0   2   6       68.96       61.06      5.50 o 
   1   2   6       19.13       25.06      4.55 o 
   2   2   6       17.74       31.25     11.32 o 
   3   2   6      143.96      142.67     14.00 o 
  -6   3   6        0.02       -2.25      4.68 o 
  -5   3   6        5.92        9.85      3.99 o 
  -4   3   6       56.16       61.45      5.76 o 
  -3   3   6      186.49      222.67     12.93 o 
  -2   3   6      166.85      186.07      5.01 o 
  -1   3   6       50.51       63.99      6.49 o 
   0   3   6       20.01       20.39      3.74 o 
   1   3   6       70.76       67.93     12.76 o 
   2   3   6        6.58        7.50      4.81 o 
   3   3   6       78.60       74.21     10.51 o 
  -6   4   6        3.66        0.54      5.41 o 
  -5   4   6        1.07       -1.64      5.61 o 
  -4   4   6        1.10       -0.05      2.63 o 
  -3   4   6       23.12       25.28      3.00 o 
  -2   4   6        0.03       -1.15      2.13 o 
  -1   4   6      145.60      157.63      6.87 o 
   0   4   6       89.07       92.02      9.06 o 
   1   4   6       59.96       66.45      7.87 o 
   2   4   6       78.53       80.71      9.94 o 
   3   4   6        8.97       15.29      9.52 o 
  -6   5   6       55.02       61.78     10.09 o 
  -5   5   6       35.26       46.59      5.97 o 
  -4   5   6       34.82       43.81      5.38 o 
  -3   5   6       87.89       81.67      5.69 o 
  -2   5   6      912.30      872.10     12.59 o 
  -1   5   6        6.33        9.44      2.74 o 
   0   5   6       56.93       66.75      6.08 o 
   1   5   6      331.47      323.45     14.48 o 
   2   5   6       46.51       40.80     14.78 o 
   3   5   6       33.07       35.34      8.51 o 
  -6   6   6       70.35       80.48     11.40 o 
  -5   6   6        0.05        0.96      3.28 o 
  -4   6   6       38.90       24.27      6.04 o 
  -3   6   6        2.17        3.34      2.01 o 
  -2   6   6      205.43      224.51      7.92 o 
  -1   6   6      271.75      293.21      9.25 o 
   0   6   6      106.78      106.87     12.41 o 
   1   6   6        6.46        6.82      4.32 o 
   2   6   6      232.03      255.53     17.63 o 
   3   6   6        0.01        1.72      5.37 o 
  -6   7   6       16.80       14.67      6.72 o 
  -5   7   6       42.27       39.21      5.64 o 
  -4   7   6       27.93       22.46      3.58 o 
  -3   7   6       85.36       98.87      6.43 o 
  -2   7   6       47.31       71.62      5.56 o 
  -1   7   6       42.71       42.56      5.23 o 
   0   7   6       20.24       26.09      5.16 o 
   1   7   6       22.85       22.23      5.71 o 
   2   7   6      436.16      414.66     26.65 o 
   3   7   6        2.96        0.72      5.15 o 
  -6   8   6       59.66       42.59      8.85 o 
  -5   8   6      111.51      116.87      9.92 o 
  -4   8   6      230.69      226.42      8.12 o 
  -3   8   6        1.21       -0.22      2.23 o 
  -2   8   6      406.83      409.62     10.94 o 
  -1   8   6      687.06      729.27     13.50 o 
   0   8   6       75.96       82.18      9.80 o 
   1   8   6       86.19       93.78      9.74 o 
   2   8   6        2.08       -2.77      7.68 o 
   3   8   6        3.35        2.44      5.79 o 
  -6   9   6        9.36       11.87      6.34 o 
  -5   9   6      309.88      267.70     12.34 o 
  -4   9   6       19.75       21.98      5.18 o 
  -3   9   6      252.66      236.67     10.97 o 
  -2   9   6      121.75      140.41      7.38 o 
  -1   9   6      280.31      291.22     10.09 o 
   0   9   6        3.76        3.73      3.67 o 
   1   9   6       35.35       31.13      7.06 o 
   2   9   6      334.18      300.67     16.36 o 
   3   9   6        8.61       11.61      6.56 o 
  -6  10   6       19.02       17.28      6.85 o 
  -5  10   6       12.16        7.61      4.18 o 
  -4  10   6       73.32       70.88      6.52 o 
  -3  10   6      250.77      260.79      9.26 o 
  -2  10   6       98.33      111.36      6.88 o 
  -1  10   6      102.03      104.23      7.53 o 
   0  10   6        1.10        3.27      3.72 o 
   1  10   6       40.05       33.88      7.02 o 
   2  10   6      158.80      146.50     13.51 o 
   3  10   6       39.23       38.79      9.29 o 
  -6  11   6        0.15        3.35      4.98 o 
  -5  11   6       61.09       53.31     14.53 o 
  -4  11   6      471.58      447.57     13.01 o 
  -3  11   6       99.20      112.38      7.28 o 
  -2  11   6      131.42      138.65      7.55 o 
  -1  11   6        2.93        8.30      3.23 o 
   0  11   6        7.27       11.59      4.69 o 
   1  11   6      480.82      484.19     20.22 o 
   2  11   6        0.67        6.36      5.13 o 
   3  11   6        4.28        1.94      7.56 o 
  -6  12   6        0.53        1.22      7.46 o 
  -5  12   6        3.36       -1.00      8.14 o 
  -4  12   6       24.99       26.60      4.38 o 
  -3  12   6        9.29        8.47      3.03 o 
  -2  12   6      272.15      274.36      9.48 o 
  -1  12   6       13.33       17.02      3.95 o 
   0  12   6      282.61      289.12     14.17 o 
   1  12   6      317.32      295.70     15.23 o 
   2  12   6        3.67       11.07      5.48 o 
   3  12   6        0.53        7.55      8.68 o 
  -6  13   6       47.83       67.54     17.00 o 
  -5  13   6       90.54       81.32      9.21 o 
  -4  13   6        0.32        1.10      2.86 o 
  -3  13   6       83.56       81.73      6.50 o 
  -2  13   6        3.20        6.57      2.91 o 
  -1  13   6      562.79      554.18     15.25 o 
   0  13   6       15.29       11.31      4.90 o 
   1  13   6      273.17      243.97     14.60 o 
   2  13   6       91.93       88.52     11.20 o 
   3  13   6       52.48       42.25      9.36 o 
  -6  14   6        0.04        7.71      8.86 o 
  -5  14   6       47.39       57.17      9.28 o 
  -4  14   6      420.96      410.02     12.77 o 
  -3  14   6        6.91        5.78      2.97 o 
  -2  14   6       34.10       36.39      5.43 o 
  -1  14   6       48.14       46.92      6.80 o 
   0  14   6      459.57      451.66     14.30 o 
   1  14   6      135.88      120.39     18.90 o 
   2  14   6       25.20       38.98      8.67 o 
   3  14   6       12.25        6.67      6.78 o 
  -6  15   6        1.65        1.34      8.27 o 
  -5  15   6      114.75      109.02     12.12 o 
  -4  15   6        0.09        3.03      3.14 o 
  -3  15   6       99.88      108.41      7.49 o 
  -2  15   6      257.42      246.91      9.38 o 
  -1  15   6      238.24      237.37     10.40 o 
   0  15   6       84.41       71.62      7.11 o 
   1  15   6       75.40       74.12     15.13 o 
   2  15   6       13.22       16.58      8.06 o 
   3  15   6        1.94       -4.54      6.41 o 
  -6  16   6        2.65        0.06      8.17 o 
  -5  16   6        5.60        6.57      4.72 o 
  -4  16   6      468.52      467.85     16.45 o 
  -3  16   6      589.48      560.80     14.47 o 
  -2  16   6       54.64       55.37      5.70 o 
  -1  16   6      162.56      156.46     13.74 o 
   0  16   6     1329.03     1288.75     31.92 o 
   1  16   6       82.45       77.27     15.96 o 
   2  16   6        0.21       -5.13      5.13 o 
   3  16   6        0.60        0.91      6.37 o 
  -6  17   6       27.80       20.80     11.88 o 
  -5  17   6       23.13       21.44      9.50 o 
  -4  17   6        1.96        6.74      4.83 o 
  -3  17   6      107.18      108.34      7.76 o 
  -2  17   6        0.21        5.13      2.80 o 
  -1  17   6      133.42      132.48      9.19 o 
   0  17   6       13.10       25.89      6.66 o 
   1  17   6        2.32       10.72      6.05 o 
   2  17   6       22.31       29.03     12.53 o 
   3  17   6        4.06        4.86      6.55 o 
  -5  18   6       85.98      104.42     12.52 o 
  -4  18   6       37.36       35.73      7.52 o 
  -3  18   6       33.79       39.43      6.00 o 
  -2  18   6       23.02       17.57      5.05 o 
  -1  18   6       16.86       22.96      5.96 o 
   0  18   6      528.11      492.87     24.35 o 
   1  18   6        4.20        9.12      5.77 o 
   2  18   6        8.88       10.64      6.04 o 
  -5  19   6       94.02      110.99     26.43 o 
  -4  19   6        5.12        5.82      4.99 o 
  -3  19   6       85.41       85.16      9.69 o 
  -2  19   6        2.94        8.75      3.25 o 
  -1  19   6       37.95       48.09      9.43 o 
   0  19   6      231.68      191.83     14.78 o 
   1  19   6        9.58        9.25      7.68 o 
   2  19   6        0.06        1.38      8.24 o 
  -5  20   6        7.28       10.43      5.72 o 
  -4  20   6       46.82       59.45     17.52 o 
  -3  20   6       68.11       70.88     10.35 o 
  -2  20   6       26.86       25.16      8.29 o 
  -1  20   6        0.09       -3.69      3.84 o 
   0  20   6       47.04       39.26      7.99 o 
   1  20   6       34.73       51.13      9.54 o 
   2  20   6       35.53       49.87      9.73 o 
  -5  21   6       14.56        8.96      7.86 o 
  -4  21   6       68.02       49.98      8.82 o 
  -3  21   6       96.71      113.81     19.95 o 
  -2  21   6       33.07       32.79      7.38 o 
  -1  21   6        7.40        2.37      4.53 o 
   0  21   6        0.28       -1.28      5.25 o 
   1  21   6       28.26       27.51      7.62 o 
   2  21   6       17.87       19.76      6.36 o 
  -5  22   6        0.00        2.38      5.62 o 
  -4  22   6       14.55       12.82      6.02 o 
  -3  22   6        2.39        5.25      5.28 o 
  -2  22   6       30.89       33.44     16.05 o 
  -1  22   6      176.57      173.68     24.79 o 
   0  22   6       40.86       35.49      8.46 o 
   1  22   6      135.44      131.96     15.26 o 
   2  22   6        3.84       15.71     10.65 o 
  -5  23   6        2.79       -1.27      5.54 o 
  -4  23   6        8.58       28.26     12.95 o 
  -3  23   6      111.31      113.53     13.27 o 
  -2  23   6       71.60       75.30     12.88 o 
  -1  23   6       99.09       88.14     11.43 o 
   0  23   6       22.00       32.87      7.95 o 
   1  23   6       23.03       35.38      9.03 o 
   2  23   6       26.66       22.88      8.15 o 
  -5  24   6        8.21        6.56     21.15 o 
  -4  24   6        6.23        4.76      5.51 o 
  -3  24   6       31.66       38.38      8.19 o 
  -2  24   6       81.36      100.19     12.48 o 
  -1  24   6        0.07       -0.89      4.50 o 
   0  24   6       10.16       10.03     11.58 o 
   1  24   6       38.47       51.86     23.29 o 
   2  24   6        5.79        6.65     11.44 o 
  -4  25   6        0.09        7.32      5.30 o 
  -3  25   6       24.58       16.68      6.34 o 
  -2  25   6       87.60       90.80     11.86 o 
  -1  25   6        8.67        0.38      5.49 o 
   0  25   6        0.55        4.07      6.45 o 
   1  25   6       19.92       18.02      7.95 o 
  -4  26   6        1.99        6.04      5.34 o 
  -3  26   6        3.72       11.25      5.97 o 
  -2  26   6        4.10        7.46      6.04 o 
  -1  26   6       14.38        8.05      6.42 o 
   0  26   6        0.00       -0.52      5.45 o 
   1  26   6        0.29       -0.80      6.14 o 
  -4  27   6        0.05       11.24      8.99 o 
  -3  27   6       59.87       60.55     10.57 o 
  -2  27   6       77.01       76.87     18.62 o 
  -1  27   6       13.68       16.06      7.57 o 
   0  27   6        1.16        1.39      6.11 o 
   1  27   6        0.44       -3.79      5.58 o 
  -4  28   6        0.19        4.88      6.27 o 
  -3  28   6       38.37       30.96      8.16 o 
  -2  28   6      142.78      125.50     14.63 o 
  -1  28   6        0.68        4.55      6.39 o 
   0  28   6        1.59        3.50      7.04 o 
   1  28   6        0.53       -1.76      6.38 o 
  -3  29   6        1.27        2.87      5.60 o 
  -2  29   6       85.73       94.24     14.73 o 
  -1  29   6        7.72       11.74     14.27 o 
   0  29   6        3.21        5.61      7.52 o 
  -3  30   6        6.75        8.29      8.38 o 
  -2  30   6       39.09       63.22     17.85 o 
  -1  30   6        0.51        6.64      7.12 o 
   0  30   6        0.29       -2.75     11.61 o 
  -3  31   6        4.22       -5.19      6.26 o 
  -2  31   6       13.08       13.50      7.99 o 
  -1  31   6       15.28       22.04      9.05 o 
   0  31   6        2.53        8.52     10.50 o 
  -2  32   6       47.59       41.90     11.39 o 
  -1  32   6        1.64       -2.23      7.16 o 
  -6   1   7       20.00       16.78      6.30 o 
  -5   1   7       56.26       49.64      6.05 o 
  -4   1   7      157.45      150.41      8.46 o 
  -3   1   7       43.63       42.69      5.23 o 
  -2   1   7      142.25      122.20     10.87 o 
  -1   1   7        9.68       14.55      4.68 o 
   0   1   7       31.30       38.25      6.94 o 
   1   1   7        0.75       -1.54      5.18 o 
   2   1   7        0.31        0.22      3.69 o 
   3   1   7       14.57       20.05      5.82 o 
  -6   2   7       21.14       27.37      7.01 o 
  -5   2   7       98.07       77.32      7.26 o 
  -4   2   7       10.87       15.01      3.44 o 
  -3   2   7        0.25       -0.77      2.27 o 
  -2   2   7      141.25      143.96      5.93 o 
  -1   2   7        0.13       -0.45      3.00 o 
   0   2   7       56.83       70.71      8.84 o 
   1   2   7        0.20        1.51      8.19 o 
   2   2   7        5.01       -4.19      4.19 o 
   3   2   7      107.96      110.64     13.04 o 
  -6   3   7       79.21       82.31     10.52 o 
  -5   3   7       24.64       19.17      4.56 o 
  -4   3   7      124.89      147.70      9.92 o 
  -3   3   7      606.39      593.95     13.14 o 
  -2   3   7       95.02      107.46      5.46 o 
  -1   3   7        2.10        3.41      3.40 o 
   0   3   7        1.95       17.78      4.95 o 
   1   3   7       18.62       24.86      5.98 o 
   2   3   7        0.04       -2.00      3.81 o 
   3   3   7        4.83        7.09      4.82 o 
  -6   4   7       75.64       75.89     14.80 o 
  -5   4   7       68.62       64.73      6.72 o 
  -4   4   7        0.77        1.22      2.86 o 
  -3   4   7       47.32       55.46      5.15 o 
  -2   4   7       22.19       22.95      4.06 o 
  -1   4   7      164.01      167.92      7.77 o 
   0   4   7        0.26        5.36      3.84 o 
   1   4   7       32.38       42.96      7.62 o 
   2   4   7       22.47       37.33      7.12 o 
   3   4   7       89.49       95.10     18.13 o 
  -6   5   7       11.28       18.37      9.52 o 
  -5   5   7        0.18       -2.42      5.38 o 
  -4   5   7        3.61        8.35      3.72 o 
  -3   5   7      437.52      417.01     11.45 o 
  -2   5   7       91.57       97.99      6.78 o 
  -1   5   7      180.13      160.20      7.89 o 
   0   5   7       21.32       19.07      4.87 o 
   1   5   7       24.02       37.58      7.24 o 
   2   5   7       10.24       11.07      4.60 o 
   3   5   7       22.86       20.33      8.49 o 
  -6   6   7       15.14       38.20     11.35 o 
  -5   6   7      161.21      144.40     11.34 o 
  -4   6   7      204.75      176.17     10.89 o 
  -3   6   7      132.64      127.69      7.49 o 
  -2   6   7       27.03       34.68      4.42 o 
  -1   6   7        3.38        8.11      2.61 o 
   0   6   7        0.06        8.45      3.67 o 
   1   6   7        6.26        5.79      6.15 o 
   2   6   7       77.21       97.50     17.82 o 
   3   6   7        6.22       15.80      6.57 o 
  -6   7   7       25.16       36.94     11.55 o 
  -5   7   7       20.14       20.48      5.71 o 
  -4   7   7       44.99       49.34      6.62 o 
  -3   7   7       34.53       41.66      4.80 o 
  -2   7   7       56.37       50.98      5.21 o 
  -1   7   7        0.18       -1.90      1.90 o 
   0   7   7      369.21      345.19     12.06 o 
   1   7   7        1.30        4.04      4.31 o 
   2   7   7        0.75       12.57      7.99 o 
   3   7   7       28.52       24.14     13.82 o 
  -6   8   7        0.24       10.79      8.18 o 
  -5   8   7      220.62      218.47     13.48 o 
  -4   8   7        7.74        3.21      3.16 o 
  -3   8   7       50.84       54.99      8.86 o 
  -2   8   7      206.17      208.26     10.98 o 
  -1   8   7       39.95       43.65      4.54 o 
   0   8   7        0.08        4.66      3.12 o 
   1   8   7       41.29       33.91      6.74 o 
   2   8   7        6.30       16.81      8.29 o 
   3   8   7       14.89       21.45     11.69 o 
  -6   9   7        4.17       10.60      8.40 o 
  -5   9   7       58.63       55.39      7.61 o 
  -4   9   7       30.92       36.61      4.96 o 
  -3   9   7       73.15       78.35      6.59 o 
  -2   9   7       81.92       75.89      6.23 o 
  -1   9   7        0.76        0.32      2.07 o 
   0   9   7        6.70       10.81      5.18 o 
   1   9   7      201.34      195.05     13.14 o 
   2   9   7        6.41        5.59      6.64 o 
   3   9   7        1.81        1.85      9.91 o 
  -6  10   7       66.05       91.17     17.54 o 
  -5  10   7        5.15        3.58      4.19 o 
  -4  10   7      299.02      276.49     10.36 o 
  -3  10   7       11.64       15.62      3.52 o 
  -2  10   7      394.19      382.18     11.46 o 
  -1  10   7       13.78       16.14      3.93 o 
   0  10   7        0.97        6.33      4.42 o 
   1  10   7        3.83        9.19      4.80 o 
   2  10   7       49.30       61.08      9.98 o 
  -6  11   7        0.26       -6.09      6.09 o 
  -5  11   7       34.48       26.69      6.07 o 
  -4  11   7        2.62        3.41      2.98 o 
  -3  11   7        0.21        3.36      2.64 o 
  -2  11   7        1.98        1.95      2.46 o 
  -1  11   7      109.75      111.32      8.32 o 
   0  11   7       76.06       73.59      9.42 o 
   1  11   7       80.00       69.23      9.36 o 
   2  11   7       48.69       45.60     17.19 o 
  -6  12   7        4.27       13.36      9.33 o 
  -5  12   7        0.00       -3.26      3.70 o 
  -4  12   7       67.04       77.95      7.82 o 
  -3  12   7       29.37       27.73      4.44 o 
  -2  12   7        3.37        7.56      2.98 o 
  -1  12   7      126.00      109.61      8.35 o 
   0  12   7      154.92      171.69     13.24 o 
   1  12   7       52.86       52.82      8.44 o 
   2  12   7        0.83        0.80      4.92 o 
  -6  13   7        6.90       11.92      8.76 o 
  -5  13   7       41.81       51.18      7.63 o 
  -4  13   7       17.42       18.78      4.25 o 
  -3  13   7      153.58      155.73      9.83 o 
  -2  13   7      254.31      225.68      9.51 o 
  -1  13   7      127.30      111.39      8.69 o 
   0  13   7       97.34      117.75     16.47 o 
   1  13   7      195.18      183.57     25.70 o 
   2  13   7        0.16       -7.76      7.76 o 
  -6  14   7       17.80        5.27      8.55 o 
  -5  14   7       36.43       62.39     14.34 o 
  -4  14   7      203.38      204.11     10.53 o 
  -3  14   7      100.72       98.52      8.12 o 
  -2  14   7      134.70      141.13      8.54 o 
  -1  14   7       72.64       72.66      9.22 o 
   0  14   7      117.54      122.01      9.50 o 
   1  14   7        6.77       13.96      5.06 o 
   2  14   7        1.45        1.61      5.77 o 
  -6  15   7        4.69       14.95     10.01 o 
  -5  15   7       67.96       57.72      8.93 o 
  -4  15   7      273.64      275.14     11.23 o 
  -3  15   7        0.06       -1.57      2.52 o 
  -2  15   7        6.56        6.00      2.91 o 
  -1  15   7       25.14       30.29      4.94 o 
   0  15   7        7.63        5.36      4.95 o 
   1  15   7       23.52       24.42      6.67 o 
   2  15   7       17.33       19.36      7.50 o 
  -6  16   7       19.30       15.85      9.13 o 
  -5  16   7        0.29       11.52      5.32 o 
  -4  16   7        1.07        0.35      3.16 o 
  -3  16   7      135.46      140.83      9.90 o 
  -2  16   7        4.24        6.68      2.94 o 
  -1  16   7        6.03       10.94      3.56 o 
   0  16   7        3.41        0.99      7.97 o 
   1  16   7       17.57       30.55      7.58 o 
   2  16   7        2.61        4.50      6.71 o 
  -5  17   7        4.00       12.94      6.63 o 
  -4  17   7       63.51       65.05      8.16 o 
  -3  17   7      306.72      276.46     11.06 o 
  -2  17   7       16.58       11.87      3.40 o 
  -1  17   7      114.03      105.91     17.14 o 
   0  17   7       97.48       91.70     11.21 o 
   1  17   7       48.86       52.19      9.36 o 
   2  17   7        0.69        2.65     14.53 o 
  -5  18   7        4.08        0.85     11.79 o 
  -4  18   7        6.28        9.63      4.34 o 
  -3  18   7       24.37       21.80      5.27 o 
  -2  18   7       35.91       44.34      5.59 o 
  -1  18   7       61.03       77.93     10.23 o 
   0  18   7      192.80      197.47     15.46 o 
   1  18   7       59.61       55.92      9.81 o 
   2  18   7        1.37       14.06      6.91 o 
  -5  19   7       91.09      116.79     13.13 o 
  -4  19   7        3.18        6.26      4.68 o 
  -3  19   7       22.72       13.34      4.63 o 
  -2  19   7       57.92       62.96      6.44 o 
  -1  19   7       92.58      100.30     11.61 o 
   0  19   7        6.02        2.17      5.72 o 
   1  19   7       31.59       40.94      9.05 o 
   2  19   7        4.11       11.21     10.82 o 
  -5  20   7        2.14       10.00      7.69 o 
  -4  20   7        7.63        6.17      4.42 o 
  -3  20   7       36.45       43.07      6.92 o 
  -2  20   7       13.19       13.30      4.34 o 
  -1  20   7        0.00       -0.90      4.07 o 
   0  20   7       36.84       32.44      7.92 o 
   1  20   7       18.68        2.67      6.33 o 
   2  20   7       19.61        9.50     13.22 o 
  -5  21   7       66.60       55.06      9.93 o 
  -4  21   7        2.15        9.08      5.69 o 
  -3  21   7       81.86       67.22      8.09 o 
  -2  21   7       17.30       39.70     11.00 o 
  -1  21   7       69.91       64.81     15.14 o 
   0  21   7       57.74       52.67      9.21 o 
   1  21   7       55.84       63.07     16.90 o 
  -5  22   7       18.93       20.70      6.84 o 
  -4  22   7        2.33        5.44      5.84 o 
  -3  22   7        2.74        4.66      5.23 o 
  -2  22   7       92.32       94.59     14.59 o 
  -1  22   7        6.96        4.88     10.55 o 
   0  22   7       31.89       20.80      7.15 o 
   1  22   7        0.00       -1.65      9.68 o 
  -5  23   7       20.94       39.86      8.89 o 
  -4  23   7       31.46       25.87     18.02 o 
  -3  23   7        3.03       -0.27      4.88 o 
  -2  23   7       27.29       28.95      7.62 o 
  -1  23   7        0.58        0.84      4.26 o 
   0  23   7       67.73       52.31     14.97 o 
   1  23   7       82.98      119.30     23.05 o 
  -4  24   7        1.75        5.43      5.57 o 
  -3  24   7       85.60       88.93     16.73 o 
  -2  24   7       56.15       44.14      8.99 o 
  -1  24   7        0.13       -5.85      8.60 o 
   0  24   7       17.65       -2.71     15.54 o 
   1  24   7        0.11        8.54     12.20 o 
  -4  25   7       20.06        9.81      6.23 o 
  -3  25   7       59.16       63.75     10.82 o 
  -2  25   7        9.96       11.29     13.05 o 
  -1  25   7        1.78        2.61      6.55 o 
   0  25   7       84.50       99.67     13.36 o 
   1  25   7       10.86       11.50     11.25 o 
  -4  26   7        4.64       13.13      6.77 o 
  -3  26   7      101.62      112.92     14.50 o 
  -2  26   7       34.72       37.76      8.71 o 
  -1  26   7        0.00        8.38      5.41 o 
   0  26   7        6.15        5.63      7.07 o 
  -4  27   7        5.86        4.87      6.52 o 
  -3  27   7        0.04       -5.08      5.08 o 
  -2  27   7       46.53       63.37     10.95 o 
  -1  27   7        0.71        2.63      5.39 o 
   0  27   7       12.47       15.62      8.01 o 
  -3  28   7       89.02       84.13     14.65 o 
  -2  28   7       23.70       28.52     11.17 o 
  -1  28   7        1.69        5.17      6.74 o 
   0  28   7       26.68       32.05      9.45 o 
  -3  29   7        2.33        7.71      6.88 o 
  -2  29   7       72.81       74.88     11.66 o 
  -1  29   7        5.93        7.27      8.51 o 
  -2  30   7        0.10        7.90      6.39 o 
  -1  30   7       89.66       97.25     19.77 o 
  -6   0   8       21.14       15.88     11.83 o 
  -5   0   8        6.36        0.19      8.14 o 
  -4   0   8      294.18      293.99     24.26 o 
  -3   0   8      382.64      376.24     26.05 o 
  -2   0   8      177.64      157.03     14.35 o 
  -1   0   8       37.32       47.13      9.76 o 
   0   0   8       63.24       72.55     13.57 o 
   1   0   8       77.64       79.89     15.19 o 
   2   0   8      104.50      129.14     19.99 o 
  -6   1   8        6.64        6.44      7.51 o 
  -5   1   8      116.97      121.53     15.59 o 
  -4   1   8       67.20       70.47     10.56 o 
  -3   1   8      775.70      747.65     25.70 o 
  -2   1   8      110.25      106.05     12.57 o 
  -1   1   8      192.07      173.89     11.89 o 
   0   1   8        0.01       -3.08      3.54 o 
   1   1   8        4.12       -0.81      4.48 o 
   2   1   8       15.05       19.81      6.79 o 
  -6   2   8        0.10       -3.42      4.20 o 
  -5   2   8        0.69        6.92      6.24 o 
  -4   2   8      471.10      444.74     20.81 o 
  -3   2   8       82.16       87.24     22.37 o 
  -2   2   8      135.52      133.92      9.74 o 
  -1   2   8        1.30        7.15      3.93 o 
   0   2   8      159.50      153.57     12.97 o 
   1   2   8       25.85       21.64      6.25 o 
   2   2   8        6.11        1.68      4.52 o 
  -6   3   8        1.09       -4.23      4.23 o 
  -5   3   8       52.64       49.58      7.23 o 
  -4   3   8       99.61       85.41     11.21 o 
  -3   3   8        2.19        0.84      3.65 o 
  -2   3   8      218.13      194.27     10.82 o 
  -1   3   8      140.83      120.17     10.50 o 
   0   3   8        0.13        5.84      4.35 o 
   1   3   8       21.25       30.28      7.27 o 
   2   3   8       24.43       21.29      6.33 o 
  -6   4   8        9.66        9.35      5.70 o 
  -5   4   8        9.36       18.05      5.28 o 
  -4   4   8      163.27      150.20     14.14 o 
  -3   4   8       46.96       69.06      9.76 o 
  -2   4   8       68.86       65.15      7.39 o 
  -1   4   8        2.70        3.33      3.75 o 
   0   4   8      190.72      208.10     21.22 o 
   1   4   8        2.35        8.28      4.89 o 
   2   4   8       44.55       43.38      9.51 o 
  -6   5   8       43.49       37.68      8.08 o 
  -5   5   8        7.58       10.07      4.68 o 
  -4   5   8       85.86       87.66      9.89 o 
  -3   5   8       59.87       59.83      8.92 o 
  -2   5   8     1284.58     1240.41     25.91 o 
  -1   5   8       29.80       33.43      6.39 o 
   0   5   8      144.83      146.69     12.65 o 
   1   5   8       69.05       71.25     18.95 o 
   2   5   8        0.29        0.79      7.89 o 
  -6   6   8        2.62       -1.49      4.55 o 
  -5   6   8       95.22       87.98      9.20 o 
  -4   6   8      118.26      131.36     10.23 o 
  -3   6   8        0.47        0.42      3.11 o 
  -2   6   8        1.49        0.38      2.99 o 
  -1   6   8        0.85        4.28      2.77 o 
   0   6   8       49.56       54.90      8.15 o 
   1   6   8       29.18       33.31      7.10 o 
   2   6   8       43.71       38.13      7.86 o 
  -6   7   8       14.12       20.98      6.81 o 
  -5   7   8        3.39        7.09      4.05 o 
  -4   7   8      253.92      239.16     12.43 o 
  -3   7   8      109.79      123.23      8.20 o 
  -2   7   8      214.87      199.55     11.09 o 
  -1   7   8      229.50      201.66     14.27 o 
   0   7   8       82.24       85.42     10.03 o 
   1   7   8        1.85        1.42      4.36 o 
   2   7   8       38.00       44.70      8.66 o 
  -6   8   8        3.84        0.71      5.95 o 
  -5   8   8      165.39      152.71     11.92 o 
  -4   8   8       17.04       14.41      4.43 o 
  -3   8   8       28.99       39.39      5.39 o 
  -2   8   8       75.98       76.43      6.63 o 
  -1   8   8      227.54      224.93     14.17 o 
   0   8   8        0.06       -0.20      3.62 o 
   1   8   8        1.10       -1.48      5.92 o 
   2   8   8        2.32        4.62      4.87 o 
  -6   9   8        8.95       10.90      7.15 o 
  -5   9   8       32.48       42.43      7.02 o 
  -4   9   8        4.21        2.92      3.88 o 
  -3   9   8      503.17      477.22     13.54 o 
  -2   9   8        6.64       12.71      3.38 o 
  -1   9   8      120.51       95.94     10.79 o 
   0   9   8        6.20       12.04      4.71 o 
   1   9   8       20.89       16.23      5.34 o 
   2   9   8       30.64       27.13      8.39 o 
  -6  10   8       11.67        4.63      9.21 o 
  -5  10   8       47.05       38.25     10.25 o 
  -4  10   8        2.44        3.06      3.76 o 
  -3  10   8        4.21        9.40      3.24 o 
  -2  10   8        1.67        3.45      2.64 o 
  -1  10   8      193.06      187.21     10.76 o 
   0  10   8       19.30       20.90      5.62 o 
   1  10   8       38.28       43.29      7.87 o 
   2  10   8        7.09       25.48     11.48 o 
  -6  11   8       47.91       67.28     11.31 o 
  -5  11   8       14.76       15.57      7.62 o 
  -4  11   8       11.77        7.96      3.90 o 
  -3  11   8       75.99       83.76      7.68 o 
  -2  11   8      134.91      118.79      8.12 o 
  -1  11   8        9.92       10.97      3.72 o 
   0  11   8      102.70      100.17     10.74 o 
   1  11   8       51.80       54.08     14.07 o 
   2  11   8        4.17       11.04      9.27 o 
  -6  12   8        4.53       15.09      9.57 o 
  -5  12   8        0.24        5.77      4.46 o 
  -4  12   8        4.36        1.17      3.19 o 
  -3  12   8      403.38      389.53     12.72 o 
  -2  12   8       45.89       48.78      5.67 o 
  -1  12   8       54.31       57.88      6.69 o 
   0  12   8       17.41       21.49     12.74 o 
   1  12   8      156.93      179.10     24.02 o 
   2  12   8        0.00       -0.88      7.27 o 
  -6  13   8        3.85       -1.05      7.37 o 
  -5  13   8        8.85        6.28      4.62 o 
  -4  13   8      184.64      176.71     16.51 o 
  -3  13   8        0.12        5.22      3.20 o 
  -2  13   8      171.05      155.58      9.23 o 
  -1  13   8       12.33        9.49      3.70 o 
   0  13   8      104.87      118.29     13.35 o 
   1  13   8       13.08       45.44     12.29 o 
   2  13   8       11.77       22.06     13.76 o 
  -5  14   8       25.48       30.83      6.71 o 
  -4  14   8       20.77       27.60      4.94 o 
  -3  14   8       12.42        5.95      3.42 o 
  -2  14   8        0.06       -0.65      2.60 o 
  -1  14   8      160.35      175.89     11.10 o 
   0  14   8      247.67      258.38     16.37 o 
   1  14   8        1.08       19.18      9.43 o 
  -5  15   8       14.84       23.30      7.36 o 
  -4  15   8       38.19       36.88      5.57 o 
  -3  15   8        0.00        2.64      3.09 o 
  -2  15   8       63.30       69.20      6.78 o 
  -1  15   8       62.08       64.09      7.79 o 
   0  15   8      188.06      177.81     15.05 o 
   1  15   8        4.79        6.99      5.03 o 
  -5  16   8       30.52       39.85      9.06 o 
  -4  16   8       95.50       97.88     11.55 o 
  -3  16   8        6.02        2.61      4.15 o 
  -2  16   8       79.84       82.82      7.51 o 
  -1  16   8      216.52      185.61     11.51 o 
   0  16   8      139.11      151.55     14.24 o 
   1  16   8       10.64       18.03      5.95 o 
  -5  17   8        1.71        4.38      5.74 o 
  -4  17   8        0.92        7.63      4.45 o 
  -3  17   8        6.99        3.86      3.25 o 
  -2  17   8       26.40       22.86      4.60 o 
  -1  17   8       77.86      113.99     25.20 o 
   0  17   8       85.53       84.46     11.21 o 
   1  17   8        0.66        0.42     18.92 o 
  -5  18   8       26.94       18.41     10.52 o 
  -4  18   8        4.06       12.39      4.67 o 
  -3  18   8        0.12       -2.46      2.78 o 
  -2  18   8       97.31       83.39      7.54 o 
  -1  18   8       57.46       58.84     13.60 o 
   0  18   8       15.24        6.67      5.54 o 
   1  18   8       25.83       23.21      7.33 o 
  -5  19   8        4.16       11.54     10.16 o 
  -4  19   8       11.66        2.35      4.21 o 
  -3  19   8        8.28        6.74      5.46 o 
  -2  19   8       81.04       82.98     11.08 o 
  -1  19   8       13.95       10.27      5.60 o 
   0  19   8       12.41        0.69      5.03 o 
   1  19   8       16.63       26.65      7.99 o 
  -5  20   8       13.00       28.70      7.16 o 
  -4  20   8        4.28       11.68      5.01 o 
  -3  20   8        1.80       10.37      4.55 o 
  -2  20   8       75.90       78.23      9.06 o 
  -1  20   8       38.38       49.25     13.26 o 
   0  20   8        0.66        0.17      8.26 o 
   1  20   8       40.41       49.49     13.88 o 
  -5  21   8        2.09        3.68      6.24 o 
  -4  21   8        4.27        5.89      4.79 o 
  -3  21   8       12.85       13.46     10.62 o 
  -2  21   8       80.76       86.48      9.26 o 
  -1  21   8        0.92       -1.89      5.14 o 
   0  21   8        3.55        2.12      4.87 o 
   1  21   8       11.38       25.30     13.75 o 
  -4  22   8        0.26        3.42      4.52 o 
  -3  22   8        0.02       -2.03      4.90 o 
  -2  22   8        4.02        5.99      5.13 o 
  -1  22   8        8.01       -0.64      5.43 o 
   0  22   8       29.19       45.29      9.56 o 
  -4  23   8        0.01       -4.90      4.90 o 
  -3  23   8       21.22       20.15     14.46 o 
  -2  23   8       27.76       40.35     13.43 o 
  -1  23   8        0.96        1.21      7.91 o 
   0  23   8        2.61       21.06      8.69 o 
  -4  24   8        7.98       13.05      6.67 o 
  -3  24   8       13.45       17.63      6.65 o 
  -2  24   8        0.29        2.59     13.00 o 
  -1  24   8       79.39       70.90     16.45 o 
   0  24   8        1.99        5.54      5.76 o 
  -4  25   8        1.71        1.58      9.55 o 
  -3  25   8        8.17       -3.86      4.70 o 
  -2  25   8       41.20       32.73      8.63 o 
  -1  25   8        1.51       16.75      5.85 o 
  -3  26   8        0.57       -4.71      4.71 o 
  -2  26   8        0.93        6.52      5.98 o 
  -1  26   8       28.66       31.73      7.89 o 
  -3  27   8        3.14        7.92      5.93 o 
  -2  27   8        1.66       12.61      9.74 o 
  -1  27   8       29.76       30.62     17.83 o 
  -6   1   9        0.54       -6.38      6.38 o 
  -5   1   9        5.99        1.39      6.04 o 
  -4   1   9        0.01        3.38      5.27 o 
  -3   1   9       58.25       66.01     10.25 o 
  -2   1   9        1.18       10.65      4.69 o 
  -1   1   9        0.98        3.37      3.91 o 
   0   1   9        8.21        5.83      5.09 o 
   1   1   9        5.50       -3.17      6.98 o 
  -6   2   9        9.64        4.62     11.43 o 
  -5   2   9      110.88       84.85     12.98 o 
  -4   2   9       37.79       36.45      8.28 o 
  -3   2   9      301.00      293.23     21.89 o 
  -2   2   9        5.18        7.45      4.08 o 
  -1   2   9       28.87       36.66      6.75 o 
   0   2   9        0.59       -3.95      4.00 o 
   1   2   9       10.83       15.62      8.44 o 
  -6   3   9        0.03        5.80      7.21 o 
  -5   3   9       12.91        9.89     13.49 o 
  -4   3   9       85.37       72.06     11.01 o 
  -3   3   9      280.08      243.60     17.64 o 
  -2   3   9      161.73      157.98     11.03 o 
  -1   3   9        7.26       19.47      5.32 o 
   0   3   9       45.91       51.80      8.76 o 
   1   3   9       22.40       25.58      8.73 o 
  -6   4   9       16.28        7.38     12.15 o 
  -5   4   9      196.44      180.17     28.00 o 
  -4   4   9       18.31       26.04      7.23 o 
  -3   4   9       73.73       79.83     11.23 o 
  -2   4   9       96.14      101.55      9.50 o 
  -1   4   9      122.21      128.95     17.22 o 
   0   4   9       37.18       51.95     12.85 o 
   1   4   9        0.00       -4.60      4.60 o 
  -6   5   9        0.05        1.33     13.53 o 
  -5   5   9        0.36        2.22      6.41 o 
  -4   5   9        1.74        4.16      4.48 o 
  -3   5   9       61.94       67.74     19.47 o 
  -2   5   9       92.25       87.58      8.71 o 
  -1   5   9        0.21        7.07      6.30 o 
   0   5   9        0.39        2.84      4.53 o 
   1   5   9       21.97       18.71     12.00 o 
  -6   6   9       18.90       21.18      9.08 o 
  -5   6   9       14.40       10.23     11.86 o 
  -4   6   9        3.42       -4.08      5.67 o 
  -3   6   9       64.78       73.46     17.04 o 
  -2   6   9       66.49       62.27      7.64 o 
  -1   6   9       23.47       20.87      5.97 o 
   0   6   9       28.86       32.83      7.42 o 
   1   6   9        1.64       10.08      5.14 o 
  -6   7   9       36.96       37.02     11.75 o 
  -5   7   9        6.17       13.75      6.69 o 
  -4   7   9       81.03       86.58     11.60 o 
  -3   7   9       23.39       18.99      6.29 o 
  -2   7   9       53.85       47.71      6.55 o 
  -1   7   9       15.96       18.85      7.58 o 
   0   7   9       11.73       14.28      5.76 o 
   1   7   9        5.60        1.48     10.22 o 
  -6   8   9        4.99        8.69      7.24 o 
  -5   8   9       65.80       63.48     10.91 o 
  -4   8   9        0.24        2.77      4.83 o 
  -3   8   9       89.49       83.64     11.14 o 
  -2   8   9       52.21       61.95      7.77 o 
  -1   8   9       84.83       85.32     10.70 o 
   0   8   9       83.23       87.58     10.91 o 
   1   8   9        0.30        9.04      4.82 o 
  -6   9   9        4.82        2.64     16.35 o 
  -5   9   9       24.35       18.02      7.29 o 
  -4   9   9       21.28        9.20      8.73 o 
  -3   9   9       16.04       19.87      4.91 o 
  -2   9   9       55.54       56.74      7.25 o 
  -1   9   9        8.55        8.68      4.54 o 
   0   9   9       88.83       91.64     11.86 o 
   1   9   9       24.00       27.91      6.73 o 
  -5  10   9       18.35       17.89      5.37 o 
  -4  10   9       27.98       27.22      7.14 o 
  -3  10   9       36.36       39.88      9.02 o 
  -2  10   9       37.96       34.22      7.24 o 
  -1  10   9      138.99      153.79     14.02 o 
   0  10   9       15.48       28.41     11.08 o 
   1  10   9       29.97       19.60      6.49 o 
  -5  11   9       31.37       22.99      6.25 o 
  -4  11   9        4.54       -2.40      3.90 o 
  -3  11   9       77.86       73.07      8.45 o 
  -2  11   9       19.06       17.29      4.93 o 
  -1  11   9       48.96       78.68     10.51 o 
   0  11   9       19.04       21.49      9.92 o 
   1  11   9       16.16       28.98      7.44 o 
  -5  12   9        0.06        6.17      4.60 o 
  -4  12   9       31.28       37.88      6.56 o 
  -3  12   9       46.68       54.98      7.68 o 
  -2  12   9      172.97      140.61     11.19 o 
  -1  12   9      170.47      180.62     15.13 o 
   0  12   9        9.39       20.93      8.76 o 
   1  12   9       27.13       26.63      7.39 o 
  -5  13   9       28.77       33.09      6.65 o 
  -4  13   9      366.30      359.50     15.61 o 
  -3  13   9        1.29       -0.73      2.82 o 
  -2  13   9        0.04        3.82      3.48 o 
  -1  13   9        4.75       16.01      5.54 o 
   0  13   9       67.38       52.71     14.06 o 
   1  13   9       10.89       20.86      5.94 o 
  -5  14   9        0.66        3.79      4.78 o 
  -4  14   9        2.54        6.74      4.91 o 
  -3  14   9        4.69        0.39      4.88 o 
  -2  14   9       17.61       20.45      4.83 o 
  -1  14   9        6.39        6.59      4.69 o 
   0  14   9        0.54        4.55      6.93 o 
   1  14   9       26.97       33.85     13.25 o 
  -5  15   9        2.00       -6.65     11.83 o 
  -4  15   9        4.80        3.12      3.56 o 
  -3  15   9        0.27        0.67      3.33 o 
  -2  15   9       77.78       60.79      6.64 o 
  -1  15   9        0.01        3.50      4.06 o 
   0  15   9       35.14       41.88     12.70 o 
  -5  16   9       11.18       17.64      7.11 o 
  -4  16   9       16.93        6.24      4.01 o 
  -3  16   9        5.52        5.15      3.51 o 
  -2  16   9        8.15        8.96      3.45 o 
  -1  16   9       11.48        5.83      7.24 o 
   0  16   9        2.66        6.24      6.65 o 
  -5  17   9       67.82       79.76     12.39 o 
  -4  17   9       31.83       44.77      8.70 o 
  -3  17   9       92.69       91.43      8.14 o 
  -2  17   9        0.19        1.34      3.21 o 
  -1  17   9        3.07        2.46      5.42 o 
   0  17   9        3.37       15.97      8.61 o 
  -5  18   9       14.46       13.84     17.31 o 
  -4  18   9        2.81        5.97      4.64 o 
  -3  18   9      197.41      195.74     13.39 o 
  -2  18   9        0.61        5.73      4.19 o 
  -1  18   9       14.60       16.90     14.32 o 
   0  18   9       50.17       66.28     15.54 o 
  -4  19   9       17.75       18.36      5.68 o 
  -3  19   9        7.89        9.97      4.11 o 
  -2  19   9        2.48        9.18      4.31 o 
  -1  19   9        0.74       -6.49      7.48 o 
   0  19   9        0.19        9.80      8.40 o 
  -4  20   9       14.22       18.99      5.83 o 
  -3  20   9       17.92       18.87      8.35 o 
  -2  20   9        5.05        9.83      4.59 o 
  -1  20   9        0.15        4.25     13.70 o 
   0  20   9        5.53       11.52      7.20 o 
  -4  21   9        5.74       12.34      5.71 o 
  -3  21   9        3.29        2.48      5.15 o 
  -2  21   9        0.32        3.48      4.39 o 
  -1  21   9        6.20        1.18      8.09 o 
  -4  22   9        0.75        6.86      6.43 o 
  -3  22   9       26.54       41.06      9.22 o 
  -2  22   9       24.50       20.98      7.09 o 
  -1  22   9       19.38       19.33     11.62 o 
  -3  23   9        5.59        4.32      5.59 o 
  -2  23   9       10.18       29.65      7.37 o 
  -1  23   9        2.00       -6.79      9.77 o 
  -3  24   9       16.46       31.97      8.31 o 
  -2  24   9        0.04       -3.69      5.34 o 
  -5   0  10       57.63       37.46     13.94 o 
  -4   0  10       22.52       14.94      9.95 o 
  -3   0  10        0.16       10.55      6.27 o 
  -2   0  10      160.96      176.20     23.46 o 
  -1   0  10      111.55      117.97     16.85 o 
   0   0  10        1.07        5.73      7.68 o 
  -5   1  10       12.79        6.51      6.68 o 
  -4   1  10      197.16      204.11     18.51 o 
  -3   1  10      176.80      168.39     16.35 o 
  -2   1  10        7.23       14.09      5.57 o 
  -1   1  10       70.07       96.00     16.01 o 
   0   1  10       63.57       83.09     11.35 o 
  -5   2  10       22.88       28.45     11.04 o 
  -4   2  10       14.61       17.96      6.85 o 
  -3   2  10       30.59       30.13      7.53 o 
  -2   2  10       11.15       16.22      5.12 o 
  -1   2  10       44.77       52.50     11.70 o 
   0   2  10       38.77       32.88     15.57 o 
  -5   3  10        2.10       13.77      7.72 o 
  -4   3  10       63.85       72.91     21.51 o 
  -3   3  10        3.37        6.84      4.90 o 
  -2   3  10      322.24      318.17     19.17 o 
  -1   3  10       27.82       41.02     10.94 o 
   0   3  10        0.01        0.35      6.40 o 
  -5   4  10       48.73       59.57     11.12 o 
  -4   4  10       21.80       19.54     11.35 o 
  -3   4  10        2.34        5.05      4.63 o 
  -2   4  10        0.53       -1.37      4.17 o 
  -1   4  10        0.49       18.87      8.07 o 
   0   4  10       72.72       76.31     10.98 o 
  -5   5  10        6.64       11.16      5.84 o 
  -4   5  10        0.11        3.21      8.28 o 
  -3   5  10       17.35       10.06      5.32 o 
  -2   5  10      300.97      296.87     19.46 o 
  -1   5  10       13.10       -4.72      5.09 o 
   0   5  10       11.06       11.19      6.48 o 
  -5   6  10       50.54       26.08      7.80 o 
  -4   6  10        2.00        2.32      4.97 o 
  -3   6  10        6.99        4.10      4.84 o 
  -2   6  10       44.02       55.06      7.44 o 
  -1   6  10       73.51       60.31      9.79 o 
   0   6  10        4.56        6.87      7.24 o 
  -5   7  10        1.28       -7.04      7.04 o 
  -4   7  10       15.85        5.87      6.79 o 
  -3   7  10       32.50       37.94     15.15 o 
  -2   7  10        3.50       12.87      4.19 o 
  -1   7  10      128.79      138.62     14.01 o 
   0   7  10        2.42       13.85      8.76 o 
  -5   8  10        0.59       -4.49      4.49 o 
  -4   8  10      133.72      136.79     15.80 o 
  -3   8  10       16.26       14.20      6.36 o 
  -2   8  10       32.00       29.14      5.77 o 
  -1   8  10       10.00       21.08      6.23 o 
   0   8  10       22.92        4.28      8.80 o 
  -5   9  10        9.55       23.85     13.67 o 
  -4   9  10       50.20       42.33      9.55 o 
  -3   9  10      135.24      129.22     31.30 o 
  -2   9  10       63.60       74.42      8.77 o 
  -1   9  10       39.79       43.63      8.24 o 
   0   9  10       72.87       89.43     18.12 o 
  -5  10  10        7.29       14.40     15.80 o 
  -4  10  10       70.07       80.16     12.04 o 
  -3  10  10       21.46       13.77      5.51 o 
  -2  10  10        0.18       -0.98      3.12 o 
  -1  10  10       16.45       24.89      7.32 o 
   0  10  10        0.11       -5.65      5.65 o 
  -5  11  10        0.04        2.39      5.35 o 
  -4  11  10        0.03        0.10      4.91 o 
  -3  11  10       45.90       47.04      9.64 o 
  -2  11  10        0.72        2.56      3.74 o 
  -1  11  10       73.56       99.65     12.63 o 
   0  11  10       11.47       20.74     10.02 o 
  -5  12  10       60.03       51.60     11.31 o 
  -4  12  10        9.41       12.91      6.72 o 
  -3  12  10        9.00       25.78     11.05 o 
  -2  12  10        4.51       10.41      3.94 o 
  -1  12  10        0.57        6.98     12.59 o 
   0  12  10        5.81       26.63     10.33 o 
  -5  13  10       37.23       36.81      9.17 o 
  -4  13  10       10.10        7.57      6.01 o 
  -3  13  10        9.61       18.85      5.18 o 
  -2  13  10      129.19      124.85     11.24 o 
  -1  13  10       39.57       40.78      7.71 o 
   0  13  10        1.73        6.64      8.35 o 
  -4  14  10        8.48       10.96      7.18 o 
  -3  14  10       61.54       77.08      9.31 o 
  -2  14  10       14.90       17.69      4.87 o 
  -1  14  10       36.02       37.30     12.38 o 
  -4  15  10       18.98       21.32      7.32 o 
  -3  15  10       28.90       33.66      6.51 o 
  -2  15  10        4.25       12.67      4.37 o 
  -1  15  10       24.11       21.08      9.77 o 
  -4  16  10        6.96        5.68      5.96 o 
  -3  16  10        0.44        8.36      5.94 o 
  -2  16  10        0.21       -3.35      3.60 o 
  -1  16  10       12.45       24.39      9.66 o 
  -4  17  10        5.19        4.79      5.83 o 
  -3  17  10        3.88        6.44      7.06 o 
  -2  17  10        1.17       18.04      6.76 o 
  -1  17  10       14.63       12.61      8.23 o 
  -4  18  10       22.84       44.13     12.53 o 
  -3  18  10        8.83        8.30      4.88 o 
  -2  18  10        0.04        0.20      9.49 o 
  -1  18  10        0.33       -5.55      5.55 o 
  -3  19  10        0.08        6.46      5.90 o 
  -2  19  10        6.19       11.16      6.23 o 
  -3  20  10        7.01       18.02     10.30 o 
  -2  20  10        5.01       10.39      8.30 o 
  -5   1  11       17.06       30.65      9.81 o 
  -4   1  11        0.08       -4.44      4.44 o 
  -3   1  11       17.40       13.50      5.24 o 
  -2   1  11        2.91       -2.47      7.20 o 
  -5   2  11      116.12       95.79     14.64 o 
  -4   2  11       17.25       20.98      7.96 o 
  -3   2  11        0.35        3.64      5.30 o 
  -2   2  11       20.13       20.73      6.10 o 
  -5   3  11       40.87       54.79     11.43 o 
  -4   3  11       21.62       24.13     15.47 o 
  -3   3  11       18.11       19.03      6.42 o 
  -2   3  11        0.59        9.72      5.03 o 
  -1   3  11       11.73       17.32      7.79 o 
  -5   4  11       45.49       46.13     10.55 o 
  -4   4  11        0.05       -0.41      8.15 o 
  -3   4  11       22.61       24.87      6.90 o 
  -2   4  11        3.12       11.59      5.70 o 
  -1   4  11        0.71        9.89      6.54 o 
  -4   5  11        8.86        4.39      6.01 o 
  -3   5  11      103.02       82.73     12.29 o 
  -2   5  11        4.50        1.20      4.51 o 
  -1   5  11       10.43        4.58      8.73 o 
  -4   6  11        0.21       -1.79      9.28 o 
  -3   6  11       69.30       82.07     12.33 o 
  -2   6  11        0.14        6.45      5.30 o 
  -1   6  11        0.02        5.78      6.29 o 
  -4   7  11        0.01       -4.61      4.61 o 
  -3   7  11       31.73       43.00     22.91 o 
  -2   7  11       33.65       33.20     10.33 o 
  -1   7  11       26.47       55.04      9.31 o 
  -4   8  11        0.78        3.91      5.86 o 
  -3   8  11       66.29       97.01     13.95 o 
  -2   8  11       28.59       28.61      8.16 o 
  -1   8  11        0.06        7.59      5.54 o 
  -4   9  11       54.89       83.78     12.76 o 
  -3   9  11        0.02        2.15      7.46 o 
  -2   9  11       44.34       39.17      9.63 o 
  -1   9  11       25.21       34.69     17.29 o 
  -4  10  11       87.17       80.39     12.51 o 
  -3  10  11        2.24        1.71      6.40 o 
  -2  10  11        9.94       13.73      6.05 o 
  -4  11  11        1.96        2.93     10.11 o 
  -3  11  11        0.02        4.49      6.77 o 
  -2  11  11        5.18        2.06      3.98 o 
  -4  12  11       15.27        1.51      5.39 o 
  -3  12  11       67.32       72.81     11.96 o 
  -2  12  11        0.05       -3.39      3.74 o 
  -3  13  11        0.53        2.84      5.69 o 
  -2  13  11        0.73        5.81      4.39 o 
  -3  14  11        0.16       -4.22      4.22 o 
                                                 
